# Supplementary material for: 3-[2-(3-Methyl-2-oxo-1,2-dihydro­quinoxalin-1-yl)eth­yl]oxazolidin-2-one
Source: Acta Crystallogr Sect E Struct Rep Online. 2009 Jul 29;65(Pt 8):o2024–5. doi: 10.1107/S1600536809028736 (PMC2977093; doi:10.1107/S1600536809028736)
Supplement: Supplementary file 1 [file e-65-o2024-sup1.cif]

##############################################################################
###                                                                        ###
###        Electronic paper (Acta Crystallographica Section E)             ###
###                                                                        ###
##############################################################################
#                                                                            #
# This CIF contains the data in a paper accepted for publication in Acta     #
# Crystallographica Section E. It conforms to the requirements of Notes      #
# for Authors for Section E, and has been peer reviewed under the auspices   #
# of the IUCr Commission on Journals.                                        #
#                                                                            #
# Full details of the Crystallographic Information File format               #
# are given in the paper "The Crystallographic Information File (CIF):       #
# a New Standard Archive File for Crystallography" by S. R. Hall, F. H.      #
# Allen and I. D. Brown [Acta Cryst. (1991), A47, 655-685].                  #
#                                                                            #
# The current version of the core CIF dictionary is obtainable from          #
# ftp://ftp.iucr.org/pub/cif_core.dic. The current version number is 2.4.    #
#                                                                            #
# Software is freely available for graphical display of the structure(s) in  #
# this CIF.  For information consult the CIF home page http://www.iucr.org/  #
# cif/home.html                                                              #
#                                                                            #
# This file may be used for bona fide research purposes within the           #
# scientific community so long as proper attribution is given to the journal # 
# article from which it was obtained.                                        #
#                                                                            #
##############################################################################
                                             
data_global
_audit_creation_method     'WinGX routine CIF_UPDATE'
_audit_conform_dict_name     cif_core.dic
_audit_conform_dict_version     2.4
_journal_data_validation_number     ?
_journal_date_recd_electronic     2009-06-29
_journal_date_accepted     2009-07-20
_journal_name_full     'Acta Crystallographica, Section E'
_journal_year     2009
_journal_volume     65
_journal_issue      8
_journal_page_first     o2024
_journal_page_last     o2025
_journal_paper_category     QO
_journal_coeditor_code     FJ2233
_publ_contact_author
;
 Pr. Lahcen El Ammari
 Laboratoire de Chimie du Solide Appliqu\'ee,
 Facult\'e des Sciences, Universit\'e Mohammed V-Agdal
 Avenue Ibn Battouta, BP. 1014, Rabat, Maroc
;
_publ_contact_author_email     'l_elammari@fsr.ac.ma'
_publ_contact_author_fax     '212 537 77 54 40'
_publ_section_title
;
3-[2-(3-Methyl-2-oxo-1,2-dihydroquinoxalin-1-yl)ethyl]oxazolidin-2-one
;
loop_
    _publ_author_name
    _publ_author_address
    'Caleb, Ahoya Anothane'
;
Laboratoire de Chimie Organique H\'et\'erocyclique, P\^ole de Comp\'etences,
Pharmacochimie, Av Ibn Battouta, BP 1014, Facult\'e des Sciences,
Universit\'e Mohammed V-Agdal, Rabat, Morocco
;
    'Bouhfid, Rachid'
;
Laboratoire de Chimie Organique H\'et\'erocyclique, P\^ole de Comp\'etences,
Pharmacochimie, Av Ibn Battouta, BP 1014, Facult\'e des Sciences,
Universit\'e Mohammed V-Agdal, Rabat, Morocco
;
    'Essassi, El Mokhtar'
;
Laboratoire de Chimie Organique H\'et\'erocyclique, P\^ole de Comp\'etences,
Pharmacochimie, Av Ibn Battouta, BP 1014, Facult\'e des Sciences,
Universit\'e Mohammed V-Agdal, Rabat, Morocco
;
    'El Ammari, Lahcen'
;
Laboratoire de Chimie du Solide Appliqu\'ee,
Facult\'e des Sciences, Universit\'e Mohammed V-Agdal
Avenue Ibn Battouta, BP 1014, Rabat, Morocco
;
data_I
_audit_creation_method     SHELXL-97
_chemical_name_systematic
;
3-[2-(3-Methyl-2-oxo-1,2-dihydroquinoxalin-1-yl)ethyl]oxazolidin-2-one
;
_chemical_formula_moiety     'C14 H15 N3 O3'
_chemical_formula_sum     'C14 H15 N3 O3'
_chemical_formula_iupac     'C14 H15 N3 O3'
_chemical_formula_weight     273.29
_chemical_melting_point     448
_symmetry_cell_setting     monoclinic
_symmetry_space_group_name_H-M     'C 2/c '
_symmetry_space_group_name_Hall     '-C 2yc'
loop_
    _symmetry_equiv_pos_as_xyz
    'x, y, z'
    '-x, y, -z+1/2'
    'x+1/2, y+1/2, z'
    '-x+1/2, y+1/2, -z+1/2'
    '-x, -y, -z'
    'x, -y, z-1/2'
    '-x+1/2, -y+1/2, -z'
    'x+1/2, -y+1/2, z-1/2'
_cell_length_a     12.280(3)
_cell_length_b     10.736(3)
_cell_length_c     20.406(4)
_cell_angle_alpha     90
_cell_angle_beta     102.320(10)
_cell_angle_gamma     90
_cell_volume     2628.3(11)
_cell_formula_units_Z     8
_cell_measurement_reflns_used     21279
_cell_measurement_theta_min     2.55
_cell_measurement_theta_max     30.94
_cell_measurement_temperature     298(2)
_exptl_crystal_description     prism
_exptl_crystal_colour     colourless
_exptl_crystal_size_max     0.28
_exptl_crystal_size_mid     0.17
_exptl_crystal_size_min     0.12
_exptl_crystal_density_diffrn     1.381
_exptl_crystal_density_method     'not measured'
_exptl_crystal_F_000     1152
_exptl_absorpt_coefficient_mu     0.099
_exptl_absorpt_correction_type     none
_exptl_special_details
;
;
_diffrn_ambient_temperature     298(2)
_diffrn_radiation_type     MoK\a
_diffrn_radiation_wavelength     0.71073
_diffrn_radiation_monochromator     graphite
_diffrn_measurement_device_type     'Bruker X8 APEXII CCD area-detector'
_diffrn_measurement_method     '\f and \w'
_diffrn_detector_area_resol_mean     ?
_diffrn_reflns_number     21237
_diffrn_reflns_av_R_equivalents     0.0331
_diffrn_reflns_theta_min     2.55
_diffrn_reflns_theta_max     30.94
_diffrn_reflns_theta_full     30.94
_diffrn_measured_fraction_theta_max     0.985
_diffrn_measured_fraction_theta_full     0.985
_diffrn_reflns_limit_h_min     -17
_diffrn_reflns_limit_h_max     17
_diffrn_reflns_limit_k_min     -15
_diffrn_reflns_limit_k_max     15
_diffrn_reflns_limit_l_min     -26
_diffrn_reflns_limit_l_max     29
_diffrn_standards_number     ?
_diffrn_standards_interval_count     ?
_diffrn_standards_interval_time     ?
_diffrn_standards_decay_%     ?
_refine_special_details
;
Refinement of <i>F</i>^2^ against ALL reflections. The weighted <i>R</i>-factor
<i>wR</i> and goodness of fit <i>S</i> are based on <i>F</i>^2^, conventional
<i>R</i>-factors <i>R</i> are based on <i>F</i>, with <i>F</i> set to zero for
negative <i>F</i>^2^. The threshold expression of <i>F</i>^2^ >
\s(<i>F</i>^2^) is used only for calculating <i>R</i>-factors(gt) <i>etc</i>.
and is not relevant to the choice of reflections for refinement.
<i>R</i>-factors based on <i>F</i>^2^ are statistically about twice as large
as those based on <i>F</i>, and <i>R</i>- factors based on ALL data will be
even larger.
;
_reflns_number_total     4108
_reflns_number_gt     2727
_reflns_threshold_expression     I>2\s(I)
_refine_ls_structure_factor_coef     Fsqd
_refine_ls_matrix_type     full
_refine_ls_R_factor_all     0.0803
_refine_ls_R_factor_gt     0.0500
_refine_ls_wR_factor_gt     0.1372
_refine_ls_wR_factor_ref     0.1573
_refine_ls_goodness_of_fit_ref     1.043
_refine_ls_restrained_S_all     1.043
_refine_ls_number_reflns     4108
_refine_ls_number_parameters     204
_refine_ls_number_restraints     0
_refine_ls_hydrogen_treatment     mixed
_refine_ls_weighting_scheme     calc
_refine_ls_weighting_details
          'calc w=1/[\s^2^(Fo^2^)+(0.081P)^2^+0.6684P] where P=(Fo^2^+2Fc^2^)/3'
_atom_sites_solution_hydrogens     geom
_atom_sites_solution_primary     direct
_atom_sites_solution_secondary     difmap
_refine_ls_shift/su_max     0.001
_refine_ls_shift/su_mean     0
_refine_diff_density_max     0.288
_refine_diff_density_min     -0.244
_refine_ls_extinction_method     none
_refine_ls_extinction_coef     ?
loop_
    _atom_type_symbol
    _atom_type_description
    _atom_type_scat_dispersion_real
    _atom_type_scat_dispersion_imag
    _atom_type_scat_source
    C C 0.0033 0.0016 'International Tables Vol C Tables 4.2.6.8 and 6.1.1.4'
    H H 0 0 'International Tables Vol C Tables 4.2.6.8 and 6.1.1.4'
    N N 0.0061 0.0033 'International Tables Vol C Tables 4.2.6.8 and 6.1.1.4'
    O O 0.0106 0.006 'International Tables Vol C Tables 4.2.6.8 and 6.1.1.4'
_computing_data_collection     'APEX2 (Bruker, 2005)'
_computing_cell_refinement     'SAINT (Bruker, 2005)'
_computing_data_reduction     'SAINT (Bruker, 2005)'
_computing_structure_solution     'SHELXS97 (Sheldrick, 2008)'
_computing_structure_refinement     'SHELXS97 (Sheldrick, 2008)'
_computing_molecular_graphics
                  'ORTEP-3 for Windows (Farrugia, 1997) and PLATON (Spek, 2009)'
_computing_publication_material     'WinGX (Farrugia, 1999)'
loop_
    _atom_site_type_symbol
    _atom_site_label
    _atom_site_fract_x
    _atom_site_fract_y
    _atom_site_fract_z
    _atom_site_U_iso_or_equiv
    _atom_site_adp_type
    _atom_site_calc_flag
    _atom_site_refinement_flags
    _atom_site_occupancy
    _atom_site_disorder_assembly
    _atom_site_disorder_group
    O O1 0.11176(11) 0.25753(10) 0.54216(6) 0.0630(3) Uani d . 1 . .
    O O2 -0.13309(10) 0.52714(11) 0.26113(5) 0.0598(3) Uani d . 1 . .
    O O3 -0.13793(10) 0.32026(12) 0.24503(6) 0.0662(4) Uani d . 1 . .
    N N1 0.11384(8) 0.15986(10) 0.44405(5) 0.0353(2) Uani d . 1 . .
    N N2 0.16192(10) -0.06171(10) 0.51654(5) 0.0422(3) Uani d . 1 . .
    N N3 -0.06491(10) 0.40729(10) 0.34753(5) 0.0411(3) Uani d . 1 . .
    C C1 0.12314(11) 0.16145(12) 0.51219(6) 0.0387(3) Uani d . 1 . .
    C C2 0.14895(11) 0.04062(12) 0.54680(6) 0.0385(3) Uani d . 1 . .
    C C3 0.15128(10) -0.05948(12) 0.44748(6) 0.0375(3) Uani d . 1 . .
    C C4 0.16612(13) -0.17122(14) 0.41519(8) 0.0499(4) Uani d . 1 . .
    H H4 0.1830(15) -0.2426(16) 0.4433(9) 0.064(5) Uiso d . 1 . .
    C C5 0.15685(13) -0.17446(16) 0.34713(8) 0.0550(4) Uani d . 1 . .
    H H5 0.0990(14) 0.1222(17) 0.3136(8) 0.061(5) Uiso d . 1 . .
    C C6 0.13209(13) -0.06520(17) 0.31028(8) 0.0524(4) Uani d . 1 . .
    H H6 0.1300(16) -0.0693(17) 0.2637(11) 0.070(6) Uiso d . 1 . .
    C C7 0.11673(12) 0.04585(15) 0.34045(7) 0.0452(3) Uani d . 1 . .
    H H7 0.1688(16) -0.2533(17) 0.3259(9) 0.064(5) Uiso d . 1 . .
    C C8 0.12719(10) 0.05051(11) 0.40996(6) 0.0341(3) Uani d . 1 . .
    C C9 0.15977(14) 0.04223(15) 0.62100(7) 0.0522(4) Uani d . 1 . .
    H H9A 0.1775 -0.0400 0.6386 0.090 Uiso calc R 1 . .
    H H9B 0.0907 0.0690 0.6313 0.080 Uiso calc R 1 . .
    H H9C 0.2181 0.0987 0.6409 0.071(6) Uiso calc R 1 . .
    C C10 0.08780(11) 0.27856(12) 0.40844(7) 0.0414(3) Uani d . 1 . .
    H H10A 0.1230 0.2811 0.3702 0.053(4) Uiso calc R 1 . .
    H H10B 0.1171 0.3469 0.4381 0.047(4) Uiso calc R 1 . .
    C C11 -0.03761(11) 0.29325(13) 0.38470(7) 0.0457(3) Uani d . 1 . .
    H H11A -0.0670 0.2231 0.3565 0.062(5) Uiso calc R 1 . .
    H H11B -0.0723 0.2934 0.4232 0.069(5) Uiso calc R 1 . .
    C C12 -0.0550(2) 0.52845(15) 0.37655(9) 0.0767(6) Uani d . 1 . .
    H H12A 0.0221 0.5485 0.3962 0.090 Uiso calc R 1 . .
    H H12B -0.0990 0.5361 0.4106 0.088 Uiso calc R 1 . .
    C C13 -0.10029(16) 0.61022(15) 0.31685(9) 0.0625(5) Uani d . 1 . .
    H H13A -0.1637 0.6578 0.3242 0.081(6) Uiso calc R 1 . .
    H H13B -0.0435 0.6676 0.3088 0.089(7) Uiso calc R 1 . .
    C C14 -0.11293(11) 0.40817(14) 0.28215(7) 0.0429(3) Uani d . 1 . .
loop_
    _atom_site_aniso_label
    _atom_site_aniso_U_11
    _atom_site_aniso_U_22
    _atom_site_aniso_U_33
    _atom_site_aniso_U_12
    _atom_site_aniso_U_13
    _atom_site_aniso_U_23
    O1 0.0931(9) 0.0442(6) 0.0505(6) 0.0055(6) 0.0130(6) -0.0100(5)
    O2 0.0708(8) 0.0578(7) 0.0454(6) 0.0030(5) 0.0000(5) 0.0146(5)
    O3 0.0708(8) 0.0718(8) 0.0502(6) 0.0112(6) 0.0005(5) -0.0246(6)
    N1 0.0362(5) 0.0336(5) 0.0352(5) 0.0005(4) 0.0053(4) 0.0056(4)
    N2 0.0472(6) 0.0398(6) 0.0353(6) -0.0030(5) -0.0010(4) 0.0057(4)
    N3 0.0502(7) 0.0332(5) 0.0361(6) 0.0048(4) 0.0009(5) 0.0017(4)
    C1 0.0397(6) 0.0385(6) 0.0363(6) -0.0027(5) 0.0048(5) -0.0001(5)
    C2 0.0369(6) 0.0425(7) 0.0329(6) -0.0078(5) 0.0005(5) 0.0033(5)
    C3 0.0360(6) 0.0370(6) 0.0368(6) 0.0008(5) 0.0016(5) 0.0028(5)
    C4 0.0525(8) 0.0400(7) 0.0528(8) 0.0061(6) 0.0013(6) -0.0023(6)
    C5 0.0513(9) 0.0561(9) 0.0557(9) 0.0062(7) 0.0075(7) -0.0160(7)
    C6 0.0475(8) 0.0734(11) 0.0373(7) 0.0010(7) 0.0110(6) -0.0072(7)
    C7 0.0434(7) 0.0566(8) 0.0360(7) 0.0010(6) 0.0091(5) 0.0063(6)
    C8 0.0289(6) 0.0381(6) 0.0345(6) 0.0004(4) 0.0050(4) 0.0036(5)
    C9 0.0595(9) 0.0622(9) 0.0319(6) -0.0168(7) 0.0030(6) 0.0035(6)
    C10 0.0425(7) 0.0341(6) 0.0463(7) -0.0008(5) 0.0066(5) 0.0103(5)
    C11 0.0426(7) 0.0387(7) 0.0533(8) 0.0001(5) 0.0044(6) 0.0121(6)
    C12 0.1231(18) 0.0380(8) 0.0533(10) 0.0076(9) -0.0162(10) -0.0075(7)
    C13 0.0684(11) 0.0380(8) 0.0734(11) 0.0008(7) -0.0019(8) 0.0086(7)
    C14 0.0399(7) 0.0513(8) 0.0368(6) 0.0074(6) 0.0067(5) -0.0016(6)
_geom_special_details
;
All e.s.d.'s (except the e.s.d. in the dihedral angle between two l.s. planes)
are estimated using the full covariance matrix. The cell e.s.d.'s are taken
into account individually in the estimation of e.s.d.'s in distances, angles
and torsion angles; correlations between e.s.d.'s in cell parameters are only
used when they are defined by crystal symmetry. An approximate (isotropic)
treatment of cell e.s.d.'s is used for estimating e.s.d.'s involving l.s.
planes.
;
loop_
    _geom_bond_atom_site_label_1
    _geom_bond_atom_site_label_2
    _geom_bond_site_symmetry_2
    _geom_bond_distance
    _geom_bond_publ_flag
    O1 C1 . 1.2223(17) ?
    O2 C14 . 1.3532(18) ?
    O2 C13 . 1.434(2) ?
    O3 C14 . 1.2080(18) ?
    N1 C1 . 1.3708(16) ?
    N1 C8 . 1.3921(16) ?
    N1 C10 . 1.4680(16) ?
    N2 C2 . 1.2868(18) ?
    N2 C3 . 1.3874(17) ?
    N3 C14 . 1.3387(17) ?
    N3 C12 . 1.4237(19) ?
    N3 C11 . 1.4415(16) ?
    C1 C2 . 1.4787(18) ?
    C2 C9 . 1.4915(19) ?
    C3 C4 . 1.3991(19) ?
    C3 C8 . 1.4041(17) ?
    C4 C5 . 1.369(2) ?
    C4 H4 . 0.953(17) ?
    C5 C6 . 1.392(2) ?
    C5 H7 . 0.976(19) ?
    C6 C7 . 1.373(2) ?
    C6 H6 . 0.95(2) ?
    C7 C8 . 1.3975(18) ?
    C7 H5 . 0.984(18) ?
    C9 H9A . 0.9600 ?
    C9 H9B . 0.9600 ?
    C9 H9C . 0.9600 ?
    C10 C11 . 1.5208(19) ?
    C10 H10A . 0.9700 ?
    C10 H10B . 0.9700 ?
    C11 H11A . 0.9700 ?
    C11 H11B . 0.9700 ?
    C12 C13 . 1.508(2) ?
    C12 H12A . 0.9700 ?
    C12 H12B . 0.9700 ?
    C13 H13A . 0.9700 ?
    C13 H13B . 0.9700 ?
loop_
    _geom_angle_atom_site_label_1
    _geom_angle_atom_site_label_2
    _geom_angle_atom_site_label_3
    _geom_angle_site_symmetry_1
    _geom_angle_site_symmetry_3
    _geom_angle
    _geom_angle_publ_flag
    C14 O2 C13 . . 109.55(11) ?
    C1 N1 C8 . . 121.61(10) ?
    C1 N1 C10 . . 116.97(11) ?
    C8 N1 C10 . . 121.42(10) ?
    C2 N2 C3 . . 118.58(11) ?
    C14 N3 C12 . . 112.86(11) ?
    C14 N3 C11 . . 122.27(11) ?
    C12 N3 C11 . . 124.57(12) ?
    O1 C1 N1 . . 121.63(12) ?
    O1 C1 C2 . . 122.48(12) ?
    N1 C1 C2 . . 115.89(11) ?
    N2 C2 C1 . . 123.75(11) ?
    N2 C2 C9 . . 120.25(12) ?
    C1 C2 C9 . . 116.00(12) ?
    N2 C3 C4 . . 118.03(12) ?
    N2 C3 C8 . . 122.11(12) ?
    C4 C3 C8 . . 119.85(12) ?
    C5 C4 C3 . . 120.55(14) ?
    C5 C4 H4 . . 123.4(11) ?
    C3 C4 H4 . . 116.1(11) ?
    C4 C5 C6 . . 119.21(14) ?
    C4 C5 H7 . . 119.0(11) ?
    C6 C5 H7 . . 121.8(11) ?
    C7 C6 C5 . . 121.64(14) ?
    C7 C6 H6 . . 120.9(11) ?
    C5 C6 H6 . . 117.4(11) ?
    C6 C7 C8 . . 119.63(14) ?
    C6 C7 H5 . . 120.6(10) ?
    C8 C7 H5 . . 119.8(10) ?
    N1 C8 C7 . . 122.83(12) ?
    N1 C8 C3 . . 118.06(11) ?
    C7 C8 C3 . . 119.10(12) ?
    C2 C9 H9A . . 109.5 ?
    C2 C9 H9B . . 109.5 ?
    H9A C9 H9B . . 109.5 ?
    C2 C9 H9C . . 109.5 ?
    H9A C9 H9C . . 109.5 ?
    H9B C9 H9C . . 109.5 ?
    N1 C10 C11 . . 110.28(10) ?
    N1 C10 H10A . . 109.6 ?
    C11 C10 H10A . . 109.6 ?
    N1 C10 H10B . . 109.6 ?
    C11 C10 H10B . . 109.6 ?
    H10A C10 H10B . . 108.1 ?
    N3 C11 C10 . . 111.20(11) ?
    N3 C11 H11A . . 109.4 ?
    C10 C11 H11A . . 109.4 ?
    N3 C11 H11B . . 109.4 ?
    C10 C11 H11B . . 109.4 ?
    H11A C11 H11B . . 108.0 ?
    N3 C12 C13 . . 102.23(13) ?
    N3 C12 H12A . . 111.3 ?
    C13 C12 H12A . . 111.3 ?
    N3 C12 H12B . . 111.3 ?
    C13 C12 H12B . . 111.3 ?
    H12A C12 H12B . . 109.2 ?
    O2 C13 C12 . . 105.73(13) ?
    O2 C13 H13A . . 110.6 ?
    C12 C13 H13A . . 110.6 ?
    O2 C13 H13B . . 110.6 ?
    C12 C13 H13B . . 110.6 ?
    H13A C13 H13B . . 108.7 ?
    O3 C14 N3 . . 128.19(14) ?
    O3 C14 O2 . . 122.27(13) ?
    N3 C14 O2 . . 109.53(12) ?
loop_
    _geom_hbond_atom_site_label_D
    _geom_hbond_atom_site_label_H
    _geom_hbond_atom_site_label_A
    _geom_hbond_site_symmetry_A
    _geom_hbond_distance_DH
    _geom_hbond_distance_HA
    _geom_hbond_distance_DA
    _geom_hbond_angle_DHA
    _geom_hbond_publ_flag
    C7 H5 O3 2_555 0.98(2) 2.54(2) 3.462(2) 157(2) yes
    C10 H10A O3 2_555 0.97 2.43 3.348(2) 157 yes
