# Supplementary material for: 3-[2-(3-Methyl-2-oxo-1,2-dihydro­quinoxalin-1-yl)eth­yl]oxazolidin-2-one
Source: Acta Crystallogr Sect E Struct Rep Online. 2009 Jul 29;65(Pt 8):o2024–5. doi: 10.1107/S1600536809028736 (PMC2977093; doi:10.1107/S1600536809028736)
Supplement: Supplementary file 2 [file e-65-o2024-Isup2.hkl]

# 
# h,k,l, Fc-squared, Fo-squared, sigma(Fo-squared) and status flag 
# 
data_I
_shelx_title ' EL_ESSAC160 in C2/c' 
_shelx_refln_list_code          4 
_shelx_F_calc_maximum      323.15 
_exptl_crystal_F_000      1152.00 
_reflns_d_resolution_high  0.6913 
 
loop_ 
 _symmetry_equiv_pos_as_xyz 
 'x, y, z' 
 '-x, y, -z+1/2' 
 'x+1/2, y+1/2, z' 
 '-x+1/2, y+1/2, -z+1/2' 
 '-x, -y, -z' 
 'x, -y, z-1/2' 
 '-x+1/2, -y+1/2, -z' 
 'x+1/2, -y+1/2, z-1/2' 
 
_cell_length_a    12.2800 
_cell_length_b    10.7360 
_cell_length_c    20.4060 
_cell_angle_alpha  90.000 
_cell_angle_beta  102.320 
_cell_angle_gamma  90.000 
 
_shelx_F_squared_multiplier     1.000 
 
loop_ 
 _refln_index_h 
 _refln_index_k 
 _refln_index_l 
 _refln_F_squared_calc 
 _refln_F_squared_meas 
 _refln_F_squared_sigma 
 _refln_observed_status 
   2   0   0     2126.41     2195.86     26.42 o 
   6   0   0     1770.72     1672.39     24.72 o 
   8   0   0     6586.12     6693.39     93.28 o 
  10   0   0     1220.05     1246.67     20.72 o 
  12   0   0      268.41      245.76     11.70 o 
  14   0   0        0.91        1.94      6.11 o 
  16   0   0        0.05      -13.69     13.69 o 
   3   1   0    50912.28    52369.51    553.33 o 
   5   1   0      788.19      791.97     25.00 o 
   7   1   0     8172.14     9758.24     94.97 o 
   9   1   0      140.88      149.21      3.91 o 
  11   1   0      162.84      207.26      9.75 o 
  13   1   0       74.88       69.87      6.77 o 
  15   1   0        0.41        0.75      9.02 o 
  17   1   0        0.25        1.01     25.36 o 
   0   2   0    10208.21    10427.45    144.28 o 
   2   2   0     1481.89     1543.84     26.81 o 
   4   2   0     3723.70     3693.63     48.56 o 
   6   2   0     1955.03     2193.36     23.33 o 
   8   2   0      335.72      354.21      5.61 o 
  10   2   0      647.66      835.79     26.43 o 
  12   2   0       18.13       16.64      3.61 o 
  14   2   0      120.83      160.75      9.52 o 
  16   2   0       15.40       35.07     11.40 o 
   1   3   0     1585.45     1678.99     16.91 o 
   3   3   0      328.32      338.03      7.46 o 
   5   3   0       28.85       37.01      1.85 o 
   7   3   0       85.87       95.52      2.81 o 
   9   3   0       67.20       75.35      4.38 o 
  11   3   0       47.88       58.21      3.93 o 
  13   3   0       40.82       34.95     45.24 o 
  15   3   0        0.45        3.36      7.40 o 
  17   3   0       42.51       21.26     17.63 o 
   0   4   0     2008.71     2310.23     35.51 o 
   2   4   0       54.39       59.50      1.65 o 
   4   4   0       64.95       72.41      2.94 o 
   6   4   0      250.94      216.28      3.83 o 
   8   4   0        0.65        1.42      1.72 o 
  10   4   0      117.23      122.08      4.56 o 
  12   4   0        7.46        9.87     31.11 o 
  14   4   0       17.59       16.97      6.23 o 
  16   4   0       30.62       29.69      9.61 o 
   1   5   0      255.44      250.41      3.64 o 
   3   5   0       35.58       39.70      2.53 o 
   5   5   0       96.75      121.79      2.88 o 
   7   5   0      160.86      179.93      3.99 o 
   9   5   0       10.77       16.29      4.00 o 
  11   5   0      122.75       99.73    205.74 o 
  13   5   0        1.29       -0.74      5.17 o 
  15   5   0        0.92       10.76      6.51 o 
   0   6   0      276.39      236.69      4.88 o 
   2   6   0      460.48      521.59      6.49 o 
   4   6   0        3.07        1.15      1.19 o 
   6   6   0      882.08      986.78     14.93 o 
   8   6   0       65.23       47.60      2.97 o 
  10   6   0       24.32       30.86      4.78 o 
  12   6   0       10.32        6.84      5.37 o 
  14   6   0       17.58       17.12      6.77 o 
   1   7   0      301.87      364.03      6.72 o 
   3   7   0     1223.49     1233.37     13.58 o 
   5   7   0      231.02      248.36      4.33 o 
   7   7   0      903.02      864.78     12.73 o 
   9   7   0       79.20      121.89     19.21 o 
  11   7   0      106.32      104.28      7.85 o 
  13   7   0      104.82      139.65      9.48 o 
  15   7   0       28.00       28.48      7.61 o 
   0   8   0     4268.58     4271.91     59.56 o 
   2   8   0      270.41      234.92      6.83 o 
   4   8   0     1421.42     1361.68     15.86 o 
   6   8   0     1654.51     1784.05     27.86 o 
   8   8   0      181.46      190.64      7.51 o 
  10   8   0      637.45      696.47     18.54 o 
  12   8   0       10.35        3.82      5.98 o 
  14   8   0       17.27       19.93      7.15 o 
   1   9   0     6036.30     5809.10     64.06 o 
   3   9   0     3764.62     3530.14     47.32 o 
   5   9   0     1187.43     1190.31     21.47 o 
   7   9   0      706.09      718.34     16.44 o 
   9   9   0        3.15       -2.27      5.02 o 
  11   9   0       40.56       32.22      6.56 o 
  13   9   0        0.02       -7.22      7.22 o 
   0  10   0     1219.69     1214.14     29.54 o 
   2  10   0      345.00      301.74      9.88 o 
   4  10   0     1469.81     1408.97     41.66 o 
   6  10   0      405.66      402.82     12.74 o 
   8  10   0      478.31      525.46     17.02 o 
  10  10   0       27.48       23.55      6.15 o 
  12  10   0       13.40        6.44      7.36 o 
   1  11   0      163.02      150.20      9.07 o 
   3  11   0      201.18      207.89     11.72 o 
   5  11   0       53.64       64.99      7.15 o 
   7  11   0      108.41      101.45      8.75 o 
   9  11   0        0.08        1.60      7.52 o 
  11  11   0       70.52       75.94      9.48 o 
   0  12   0        1.57        1.94      7.26 o 
   2  12   0       13.76       15.86      5.62 o 
   4  12   0       38.82       48.56      7.01 o 
   6  12   0       14.93       10.64      6.15 o 
   8  12   0        0.64        3.80      6.16 o 
  10  12   0       28.21       31.96     10.14 o 
   1  13   0       10.89       22.77      5.38 o 
   3  13   0        1.16        6.14      5.89 o 
   5  13   0        0.13       -5.63      5.63 o 
   7  13   0        0.16       -5.88      5.88 o 
   9  13   0        6.42       -3.01     10.42 o 
   0  14   0      153.83      133.56     22.20 o 
   2  14   0        1.61       -3.08      5.17 o 
   4  14   0       94.09       90.09      9.67 o 
   6  14   0        1.58       -0.24     14.52 o 
   1  15   0       17.11       15.72      8.05 o 
   3  15   0        0.64       -7.85      7.85 o 
 -17   1   1       30.48        8.80     23.18 o 
 -15   1   1       16.40        6.52      7.28 o 
 -13   1   1      129.10      116.59      6.36 o 
 -11   1   1      492.19      522.63     10.49 o 
  -9   1   1       39.67       67.97      3.34 o 
  -7   1   1    11570.49    12391.73    120.23 o 
  -5   1   1     3890.68     4070.43     37.10 o 
  -3   1   1    22527.90    21964.10    237.14 o 
   1   1   1        0.76       -0.41      0.41 o 
   3   1   1     3723.56     3852.20     37.24 o 
   5   1   1      345.55      388.76      4.69 o 
   7   1   1     5708.61     6133.18     60.35 o 
   9   1   1      301.14      302.86      5.92 o 
  11   1   1     1073.82     1096.38     15.72 o 
  13   1   1       45.42       53.69      5.21 o 
  15   1   1       51.65       28.27     15.04 o 
  17   1   1        4.53        7.83     11.37 o 
 -16   2   1        0.10        6.45     10.08 o 
 -14   2   1      547.18      550.09     16.82 o 
 -12   2   1        9.02       16.77      6.66 o 
 -10   2   1     2883.68     3105.49     43.02 o 
  -8   2   1      329.55      385.01      5.90 o 
  -6   2   1     2427.33     3106.32     66.91 o 
  -4   2   1    10825.95    11361.34    130.05 o 
  -2   2   1     1206.79     1196.20     22.25 o 
   0   2   1    13704.79    13828.78    161.95 o 
   2   2   1        4.86        5.29      0.69 o 
   4   2   1      560.92      540.91      9.43 o 
   6   2   1       72.20       70.08      3.25 o 
   8   2   1      735.61      753.81      9.35 o 
  10   2   1       44.23       43.66      3.70 o 
  12   2   1       76.15       75.08      5.00 o 
  14   2   1      141.92      145.27      9.24 o 
  16   2   1       16.20        8.02     10.59 o 
 -17   3   1      100.93       77.69     14.59 o 
 -15   3   1        9.93       28.49      8.26 o 
 -13   3   1      217.61      218.13     70.32 o 
 -11   3   1      306.86      286.62      8.00 o 
  -9   3   1      601.19      649.14      8.72 o 
  -7   3   1      229.38      240.94      7.93 o 
  -5   3   1        0.06       -0.04      1.13 o 
  -3   3   1        0.00        0.26      0.79 o 
  -1   3   1     3362.76     3709.33     35.90 o 
   1   3   1      119.33       91.22      1.70 o 
   3   3   1     1747.49     1769.48     17.70 o 
   5   3   1      299.39      321.56      4.85 o 
   7   3   1      474.83      499.54      6.70 o 
   9   3   1       30.29       30.43      2.65 o 
  11   3   1       71.13       67.39      4.33 o 
  13   3   1        6.21        7.85     35.46 o 
  15   3   1       59.12       63.83      7.96 o 
 -16   4   1        6.88       -1.42      8.16 o 
 -14   4   1        0.88        5.98      5.81 o 
 -12   4   1       70.94       54.01     85.98 o 
 -10   4   1      197.90      220.42      5.59 o 
  -8   4   1       27.81       33.90      3.83 o 
  -6   4   1      121.91      107.28      2.80 o 
  -4   4   1     1404.38     1561.75     16.15 o 
  -2   4   1      146.94      191.59      3.46 o 
   0   4   1     5121.57     5581.25     52.11 o 
   2   4   1       53.71       69.57      1.75 o 
   4   4   1      563.47      510.04      6.20 o 
   6   4   1      477.73      554.62      7.04 o 
   8   4   1      308.73      299.56      5.17 o 
  10   4   1       31.59       31.51      3.24 o 
  12   4   1        2.73       -1.61     34.33 o 
  14   4   1       18.23       11.29      6.06 o 
  16   4   1       23.63       26.26     11.93 o 
 -15   5   1        0.00       -8.57     11.16 o 
 -13   5   1       11.92       12.29      5.67 o 
 -11   5   1       40.22       44.71     23.29 o 
  -9   5   1        6.88        4.93      2.34 o 
  -7   5   1      700.32      639.72      9.20 o 
  -5   5   1       47.66       46.07      2.08 o 
  -3   5   1     2079.57     2019.24     33.75 o 
  -1   5   1      101.77       96.95      2.13 o 
   1   5   1     1244.76     1167.78     11.79 o 
   3   5   1      130.90      127.97      2.79 o 
   5   5   1       41.69       30.37      1.75 o 
   7   5   1      372.92      414.34      6.33 o 
   9   5   1       16.26       13.33      2.67 o 
  11   5   1      223.22      185.21    136.16 o 
  13   5   1       18.00       18.91      5.92 o 
  15   5   1       44.14       42.59      7.73 o 
 -16   6   1       54.98       69.44     13.42 o 
 -14   6   1       46.45       53.01      7.83 o 
 -12   6   1       57.31       65.14      7.00 o 
 -10   6   1      378.82      444.05     12.16 o 
  -8   6   1      210.46      199.47      4.84 o 
  -6   6   1      113.06      159.67      3.49 o 
  -4   6   1        0.59        9.53      1.36 o 
  -2   6   1      162.74      168.98      6.31 o 
   0   6   1      104.08       81.12      2.09 o 
   2   6   1      428.18      482.80      5.89 o 
   4   6   1        9.84        9.19      1.34 o 
   6   6   1      112.46      137.50      3.40 o 
   8   6   1        0.75       -2.44      2.44 o 
  10   6   1       53.27       50.66      5.26 o 
  12   6   1      116.19      102.62     10.72 o 
  14   6   1       28.67       38.01      7.25 o 
 -15   7   1       29.90       33.38      9.36 o 
 -13   7   1      344.16      396.98     14.52 o 
 -11   7   1       91.32       72.66      7.05 o 
  -9   7   1      821.37      855.80     17.60 o 
  -7   7   1      199.62      186.07      5.09 o 
  -5   7   1       91.81       86.82      2.82 o 
  -3   7   1      646.14      625.99      7.53 o 
  -1   7   1      140.65      152.23      3.05 o 
   1   7   1      591.06      732.14      8.66 o 
   3   7   1      101.18      115.32      3.48 o 
   5   7   1       90.37       74.90      2.56 o 
   7   7   1      110.30      122.19      4.66 o 
   9   7   1      131.03      142.39     10.34 o 
  11   7   1       52.99       52.52      6.64 o 
  13   7   1        0.37        7.65      6.37 o 
  15   7   1       36.31       28.93      9.09 o 
 -14   8   1       20.44        4.50      6.38 o 
 -12   8   1       32.88       21.71      6.37 o 
 -10   8   1      241.56      263.29     27.15 o 
  -8   8   1       57.88       53.41      5.38 o 
  -6   8   1     3726.58     3601.07     68.75 o 
  -4   8   1      272.11      262.97      4.91 o 
  -2   8   1     3403.65     3361.59     32.60 o 
   0   8   1     1752.04     1970.46     53.21 o 
   2   8   1       30.69       34.95      2.73 o 
   4   8   1       50.85       52.26      2.67 o 
   6   8   1      323.08      347.20     20.54 o 
   8   8   1      334.23      302.59      9.19 o 
  10   8   1       87.25      114.32      7.93 o 
  12   8   1      217.89      199.09     10.67 o 
  14   8   1        0.41       11.71      6.50 o 
 -13   9   1        1.09       -0.18      6.14 o 
 -11   9   1        1.86       -5.22      5.22 o 
  -9   9   1      231.66      246.47     10.71 o 
  -7   9   1        4.85        8.24      4.20 o 
  -5   9   1       28.19       59.83      5.51 o 
  -3   9   1     1362.18     1424.80     48.83 o 
   1   9   1     4177.35     4339.67     49.59 o 
   3   9   1      902.25      832.87     14.13 o 
   5   9   1      288.55      291.10      8.80 o 
   7   9   1        0.28        4.86      3.94 o 
   9   9   1       14.61        6.25      5.07 o 
  11   9   1       23.03       16.67      6.20 o 
  13   9   1        3.48       -8.56      8.56 o 
 -12  10   1       73.90       64.30      9.64 o 
 -10  10   1      142.19      166.92     11.16 o 
  -8  10   1      829.72      876.45     30.09 o 
  -6  10   1       62.85       86.49      8.80 o 
  -4  10   1     2384.00     2349.03     45.53 o 
  -2  10   1        8.32       22.48      5.58 o 
   0  10   1     1053.11     1096.00     21.74 o 
   2  10   1       12.12       12.20      4.28 o 
   4  10   1       58.11       72.36      6.93 o 
   6  10   1        0.28        8.60      4.71 o 
   8  10   1      226.83      240.57     10.52 o 
  10  10   1        3.46        1.08      5.59 o 
  12  10   1       11.91        8.58      6.51 o 
 -11  11   1      257.70      296.15     15.36 o 
  -9  11   1       88.13       97.08     10.83 o 
  -7  11   1      298.22      290.46     13.26 o 
  -5  11   1        0.81       11.74      5.42 o 
  -3  11   1       67.17       76.79      7.73 o 
  -1  11   1        2.89       10.06      4.97 o 
   1  11   1       50.26       71.78      9.58 o 
   3  11   1      127.04      142.39      8.96 o 
   5  11   1      178.60      177.57      8.90 o 
   7  11   1      213.27      222.61     13.91 o 
   9  11   1        1.40       -5.76      5.76 o 
  11  11   1      168.51      177.96     24.69 o 
 -10  12   1       31.86       13.91      7.41 o 
  -8  12   1       13.23       19.40      6.80 o 
  -6  12   1        0.04       -2.18      5.47 o 
  -4  12   1       21.67       12.10      5.56 o 
  -2  12   1       50.65       61.59      7.06 o 
   0  12   1        3.33       -3.62      3.62 o 
   2  12   1        6.77       -1.20      4.98 o 
   4  12   1        8.03       15.15      7.16 o 
   6  12   1       31.52       35.20      6.91 o 
   8  12   1        9.80       14.47      6.59 o 
  10  12   1       74.51       90.20     12.55 o 
  -9  13   1       20.88       23.50     10.01 o 
  -7  13   1        0.00        2.35      6.33 o 
  -5  13   1       12.15       20.40      6.94 o 
  -3  13   1       23.19       22.19      6.54 o 
  -1  13   1        0.47       -4.25      4.25 o 
   1  13   1       70.78       73.47      6.98 o 
   3  13   1        0.70       -5.57      5.57 o 
   5  13   1        0.72        3.45     10.62 o 
   7  13   1        7.80        3.50      6.37 o 
   9  13   1        9.03        9.58      9.54 o 
  -6  14   1        0.84        7.04     11.25 o 
  -4  14   1        1.03       15.24      6.89 o 
  -2  14   1        1.78        5.20      5.64 o 
   0  14   1       15.10       17.54      5.76 o 
   2  14   1       12.79       13.71      5.87 o 
   4  14   1       16.74       28.00      7.46 o 
   6  14   1       45.70       76.91     11.73 o 
  -3  15   1        0.44       -1.15      6.72 o 
  -1  15   1       43.06       41.41      7.18 o 
   1  15   1       17.19       18.32      9.14 o 
   3  15   1        0.56        6.79      8.94 o 
 -16   0   2       48.90        0.83     14.94 o 
 -14   0   2        0.73       -3.42      7.35 o 
 -12   0   2       50.18       65.39      7.43 o 
 -10   0   2      381.98      477.75     10.39 o 
  -8   0   2       26.41       23.53      3.07 o 
  -6   0   2    13652.63    14861.18    187.67 o 
  -4   0   2     7661.33     7463.34     94.86 o 
  -2   0   2     2623.31     2824.29     34.30 o 
   2   0   2       86.62       78.32      2.63 o 
   4   0   2    10042.82    10255.06    129.72 o 
   6   0   2     3300.36     3188.12     45.14 o 
   8   0   2      273.06      268.02      6.77 o 
  10   0   2       55.55       57.23      4.32 o 
  12   0   2      231.10      262.34     11.92 o 
  14   0   2        4.72       -0.13     11.20 o 
  16   0   2       16.79        7.99     14.42 o 
 -17   1   2        5.24       12.14     11.14 o 
 -15   1   2       74.98       71.21     13.41 o 
 -13   1   2      195.79      203.60      8.74 o 
 -11   1   2      714.85      732.01     10.84 o 
  -9   1   2      327.36      401.84      6.75 o 
  -7   1   2     8669.70     8829.75     82.69 o 
  -5   1   2     1855.39     2060.59     19.37 o 
  -3   1   2   104425.95    99112.30    881.23 o 
  -1   1   2     2547.81     2396.42     32.11 o 
   1   1   2    78970.00    73954.48   1146.80 o 
   3   1   2       37.27       46.13      1.77 o 
   5   1   2     1627.86     1613.25     15.98 o 
   7   1   2      712.33     1031.16     27.44 o 
   9   1   2       59.93       73.50      2.96 o 
  11   1   2        0.73        5.17      2.91 o 
  13   1   2       24.83       17.39      4.85 o 
  15   1   2       98.07       93.69     16.49 o 
  17   1   2        6.41       -4.45     12.65 o 
 -16   2   2       40.04        8.18      9.42 o 
 -14   2   2      608.42      635.33     16.23 o 
 -12   2   2       81.17       93.97      5.00 o 
 -10   2   2     4126.11     4244.70     43.27 o 
  -8   2   2      511.55      556.56     12.88 o 
  -6   2   2     6206.02     6994.48     65.63 o 
  -4   2   2      840.29      904.87     15.83 o 
   0   2   2     6251.40     6247.20     63.89 o 
   2   2   2    10743.93    10289.05     97.12 o 
   4   2   2     5006.28     5018.56     47.08 o 
   6   2   2     1791.67     1797.79     18.74 o 
   8   2   2      721.95      802.73      9.79 o 
  10   2   2       37.21       30.46      2.81 o 
  12   2   2      378.15      384.17     10.49 o 
  14   2   2       22.65       20.20      7.76 o 
  16   2   2       49.02       38.48     11.99 o 
 -17   3   2      204.72      211.39     18.52 o 
 -15   3   2        0.00       21.51     10.31 o 
 -13   3   2      621.11      513.50     43.11 o 
 -11   3   2      136.61      143.33      6.18 o 
  -9   3   2      402.64      378.01      6.33 o 
  -7   3   2     1352.03     1253.47     13.78 o 
  -5   3   2       13.33       24.82      2.27 o 
  -3   3   2       10.94       10.73      1.20 o 
  -1   3   2      534.66      581.54      5.63 o 
   1   3   2     6963.02     6974.75     68.78 o 
   3   3   2      226.95      216.24      3.27 o 
   5   3   2     3548.67     3508.91     33.52 o 
   7   3   2     1124.60     1071.42     12.15 o 
   9   3   2      799.69      797.26     10.12 o 
  11   3   2      123.79      129.74      8.06 o 
  13   3   2       26.63       31.56      5.97 o 
  15   3   2       10.57        4.90      7.18 o 
 -16   4   2       42.57       13.94      8.68 o 
 -14   4   2        9.20        1.32      6.14 o 
 -12   4   2       28.32       19.13     26.67 o 
 -10   4   2       38.50       59.94     15.60 o 
  -8   4   2      400.75      419.93      6.26 o 
  -6   4   2      251.26      256.32      4.23 o 
  -4   4   2     1488.04     1689.24     26.46 o 
  -2   4   2     1013.65     1040.24     13.91 o 
   0   4   2     2208.75     2160.57     19.34 o 
   2   4   2       24.60       33.17      1.29 o 
   4   4   2       67.72      107.69      2.61 o 
   6   4   2      412.85      363.40      5.45 o 
   8   4   2      962.75      960.90     11.48 o 
  10   4   2        0.86       -0.30      2.77 o 
  12   4   2       52.45       45.57     28.88 o 
  14   4   2        1.42       -0.12      5.55 o 
  16   4   2        0.54       -9.88      9.88 o 
 -15   5   2       34.23       28.49      8.63 o 
 -13   5   2        0.05       -2.94      5.06 o 
 -11   5   2      199.92      153.31    341.88 o 
  -9   5   2      351.11      356.78     23.97 o 
  -7   5   2        0.39        0.30      1.53 o 
  -5   5   2      162.71      230.13      5.62 o 
  -3   5   2        1.10        1.43      1.58 o 
  -1   5   2        0.87        0.00      0.92 o 
   1   5   2      162.67      222.29      5.06 o 
   3   5   2     2576.08     2711.36     25.95 o 
   5   5   2       23.50       13.06      1.51 o 
   7   5   2     2383.07     2341.89     25.39 o 
   9   5   2      272.12      249.15      6.45 o 
  11   5   2       51.58       73.16      5.82 o 
  13   5   2        1.71       -2.34      5.19 o 
  15   5   2        4.31        0.95      6.32 o 
 -16   6   2      103.08      112.89     12.04 o 
 -14   6   2       83.04       82.48      8.56 o 
 -12   6   2      109.59      130.17      8.45 o 
 -10   6   2      418.54      407.79      9.84 o 
  -8   6   2       43.76       49.51      2.82 o 
  -6   6   2      341.94      360.69      5.34 o 
  -4   6   2        0.34        5.96      2.51 o 
  -2   6   2      583.54      606.68      7.01 o 
   0   6   2       73.82       70.67      2.15 o 
   2   6   2     3084.79     3348.08     31.98 o 
   4   6   2       47.87       53.22      2.29 o 
   6   6   2      871.34      944.35     11.52 o 
   8   6   2       22.41       27.83      3.03 o 
  10   6   2       65.26       72.21      5.76 o 
  12   6   2       64.64       67.88      7.15 o 
  14   6   2       39.17       44.75      7.56 o 
 -15   7   2        2.03       -2.23      8.14 o 
 -13   7   2      295.49      337.47     13.41 o 
 -11   7   2       14.92       28.78      5.86 o 
  -9   7   2     1181.53     1226.84     22.43 o 
  -7   7   2        7.46        3.63      4.55 o 
  -5   7   2      345.52      321.54      5.27 o 
  -3   7   2      161.63      185.90      3.52 o 
  -1   7   2      190.57      196.87      3.46 o 
   1   7   2       52.12       64.35      2.35 o 
   3   7   2       22.98       26.40      1.69 o 
   5   7   2      501.26      454.17      6.18 o 
   7   7   2       71.43       70.92      3.80 o 
   9   7   2        1.19        2.40      3.94 o 
  11   7   2       26.53       18.01     10.48 o 
  13   7   2        0.04        6.78      6.71 o 
  15   7   2       32.29       26.63      9.38 o 
 -14   8   2       10.31        1.92      7.74 o 
 -12   8   2       31.67       35.38      7.70 o 
 -10   8   2      172.33      181.41      9.41 o 
  -8   8   2        6.56        2.07      3.91 o 
  -6   8   2     1578.26     1641.19     35.05 o 
  -4   8   2        8.19       15.19      3.27 o 
  -2   8   2     1756.62     1956.09     28.94 o 
   0   8   2      131.11      147.47      5.38 o 
   2   8   2      646.54      669.19      8.13 o 
   4   8   2      126.00      126.70      3.44 o 
   6   8   2       99.41      118.34      5.76 o 
   8   8   2       19.43       13.40      4.22 o 
  10   8   2        8.14       17.08      7.70 o 
  12   8   2       12.20       13.80      5.95 o 
  14   8   2        0.35        2.51      7.53 o 
 -13   9   2        1.25       -3.75      6.77 o 
 -11   9   2       48.03       51.27      7.15 o 
  -9   9   2       17.83       23.82      5.56 o 
  -7   9   2      744.35      750.22     16.98 o 
  -5   9   2      169.88      164.14      6.13 o 
  -3   9   2     1406.27     1432.39     21.15 o 
  -1   9   2       71.84       75.89      5.91 o 
   1   9   2     1755.55     1730.56     34.32 o 
   3   9   2      618.79      555.70     10.65 o 
   5   9   2      666.92      598.26     15.58 o 
   7   9   2      110.49      126.94      7.43 o 
   9   9   2        0.01       -3.16      4.60 o 
  11   9   2        9.33        0.25      5.58 o 
  13   9   2        7.17        9.06      7.65 o 
 -12  10   2       23.95       19.24     10.92 o 
 -10  10   2      101.08      108.13     11.11 o 
  -8  10   2      198.70      251.55     12.53 o 
  -6  10   2       47.19       63.49      7.23 o 
  -4  10   2     2047.65     2069.51     47.09 o 
  -2  10   2      551.37      500.64     12.76 o 
   0  10   2     1907.97     1865.82     33.69 o 
   2  10   2      359.89      312.99     11.74 o 
   4  10   2      338.34      343.18     16.56 o 
   6  10   2        0.04       -1.42      8.20 o 
   8  10   2       77.07       72.05      6.77 o 
  10  10   2       17.30       11.16      5.91 o 
  12  10   2        0.47       -2.19      7.15 o 
 -11  11   2      189.69      207.47     21.19 o 
  -9  11   2      175.35      167.39     22.91 o 
  -7  11   2      162.29      169.31     10.60 o 
  -5  11   2      118.20      114.79      8.74 o 
  -3  11   2       15.65       24.90      5.99 o 
  -1  11   2        0.90        3.66      4.61 o 
   1  11   2      271.29      283.64      9.17 o 
   3  11   2       63.86       66.33      5.97 o 
   5  11   2       93.43      101.17      7.16 o 
   7  11   2        0.44        4.01      4.82 o 
   9  11   2        0.29        5.93      5.50 o 
  11  11   2       40.34       47.33     12.86 o 
 -10  12   2       47.28       37.57      8.27 o 
  -8  12   2       53.24       47.69      7.92 o 
  -6  12   2       68.22       76.88     11.50 o 
  -4  12   2       10.13        1.88      5.26 o 
  -2  12   2       13.57       26.61      5.83 o 
   0  12   2       12.09       12.38      4.44 o 
   2  12   2       15.48       21.60      7.88 o 
   4  12   2      156.94      152.20      9.95 o 
   6  12   2        1.18       -4.44      6.39 o 
   8  12   2      232.16      249.71     13.19 o 
  10  12   2       17.02       47.48     25.83 o 
  -9  13   2        0.78       -0.29      8.63 o 
  -7  13   2       21.00       17.96      7.26 o 
  -5  13   2       33.37       41.13      7.56 o 
  -3  13   2       67.61       81.63      8.56 o 
  -1  13   2        0.51       -4.16      4.55 o 
   1  13   2        2.76       16.31      5.30 o 
   3  13   2       19.89        4.84      6.18 o 
   5  13   2       22.08       20.50      9.06 o 
   7  13   2        4.96        3.66      8.10 o 
  -6  14   2        2.86        7.63      7.22 o 
  -4  14   2       62.06       76.12      9.34 o 
  -2  14   2       32.57       38.01      6.49 o 
   0  14   2       27.93       30.96      6.30 o 
   2  14   2       48.42       59.15      8.27 o 
   4  14   2        3.25        2.64      6.21 o 
   6  14   2        9.53       18.81      9.34 o 
  -3  15   2       31.52       46.49     10.74 o 
  -1  15   2        2.16        3.28      8.80 o 
   1  15   2       61.45       50.49     11.28 o 
   3  15   2        5.63       -2.26     17.27 o 
 -17   1   3        0.06       11.08     11.00 o 
 -15   1   3       41.36       62.70      7.60 o 
 -13   1   3      239.88      224.05    156.69 o 
 -11   1   3      140.68      167.80      5.36 o 
  -9   1   3      754.38      822.02     10.28 o 
  -7   1   3     2996.35     3625.76     34.97 o 
  -5   1   3     1319.84     1309.55     12.74 o 
  -3   1   3    29919.96    29461.07    270.43 o 
  -1   1   3     5878.21     5402.38     48.47 o 
   1   1   3     2344.47     2551.15     30.86 o 
   3   1   3      541.95      495.58      5.10 o 
   5   1   3      138.75      154.71      4.40 o 
   7   1   3      768.71      809.95      9.57 o 
   9   1   3        4.73        7.01      1.97 o 
  11   1   3        9.46        5.50      3.16 o 
  13   1   3        4.20        2.25      4.29 o 
  15   1   3       17.33        6.38      7.21 o 
 -16   2   3      136.58      123.78     11.62 o 
 -14   2   3       67.79       79.02      8.17 o 
 -12   2   3      251.49      227.93     36.96 o 
 -10   2   3     1122.57     1259.75     14.81 o 
  -8   2   3     1110.25     1131.72     12.44 o 
  -6   2   3     4171.62     4371.93     40.02 o 
  -4   2   3     2514.04     2382.85     22.71 o 
  -2   2   3     1438.72     1245.36     11.54 o 
   0   2   3       99.07       81.75      2.43 o 
   2   2   3      347.23      278.65      3.81 o 
   4   2   3      381.13      358.33      4.91 o 
   6   2   3      297.46      255.40      4.13 o 
   8   2   3     1530.49     1544.93     16.86 o 
  10   2   3        2.57        2.71      2.64 o 
  12   2   3      462.12      441.72     13.65 o 
  14   2   3        7.07        0.00      6.57 o 
  16   2   3       52.20       58.70     18.77 o 
 -17   3   3      139.02      148.96     16.14 o 
 -15   3   3       49.90       58.25      9.18 o 
 -13   3   3      314.12      316.07     10.78 o 
 -11   3   3       68.74      104.03      4.17 o 
  -9   3   3       80.74      103.00      4.14 o 
  -7   3   3      220.27      177.75      3.70 o 
  -5   3   3      255.55      213.26      3.38 o 
  -3   3   3     3972.40     3859.11     38.74 o 
  -1   3   3     5468.18     5236.06     46.47 o 
   1   3   3     2947.68     3116.65     40.32 o 
   3   3   3      233.71      263.87      3.57 o 
   5   3   3     2706.57     2813.43     28.24 o 
   7   3   3      322.91      319.90      5.05 o 
   9   3   3      420.31      456.10      6.92 o 
  11   3   3       23.41       25.61      4.08 o 
  13   3   3        6.92        6.96      6.83 o 
  15   3   3       77.50       85.21      9.85 o 
 -16   4   3       74.18       62.70     19.96 o 
 -14   4   3      120.75      111.82      8.63 o 
 -12   4   3        3.73       12.30      4.74 o 
 -10   4   3      301.23      302.38     28.40 o 
  -8   4   3      485.77      533.65      7.34 o 
  -6   4   3      118.12      123.71      3.02 o 
  -4   4   3     2941.37     3193.80     32.66 o 
  -2   4   3     3741.01     3709.79     33.54 o 
   0   4   3       97.27      114.46      2.01 o 
   2   4   3    15626.47    16939.96    179.92 o 
   4   4   3      101.62      125.76      2.89 o 
   6   4   3     1844.04     1839.11     19.33 o 
   8   4   3       45.23       44.23      2.46 o 
  10   4   3       23.46       23.24      3.79 o 
  12   4   3       24.69       23.89     34.35 o 
  14   4   3       57.99       49.35      7.12 o 
  16   4   3        4.40        9.93     11.06 o 
 -15   5   3       67.67       41.03      9.25 o 
 -13   5   3       37.21       51.09      6.85 o 
 -11   5   3        7.57       10.18      5.21 o 
  -9   5   3       77.69      102.96     13.00 o 
  -7   5   3       16.69       16.04      1.95 o 
  -5   5   3     1427.15     1367.82     14.72 o 
  -3   5   3      801.95      883.62      9.41 o 
  -1   5   3     1973.53     2140.60     20.49 o 
   1   5   3     1823.06     1843.07     18.58 o 
   3   5   3        4.73       14.35      1.48 o 
   5   5   3     1201.13     1368.88     16.60 o 
   7   5   3      110.73      105.51      3.25 o 
   9   5   3      107.04      134.47      5.24 o 
  11   5   3       28.35       15.13     13.83 o 
  13   5   3        0.70       -4.66      5.08 o 
  15   5   3        6.37        9.48      7.59 o 
 -16   6   3      193.83      217.13     14.85 o 
 -14   6   3        2.84       -3.55      6.21 o 
 -12   6   3      238.11      258.84     11.15 o 
 -10   6   3       20.41       17.97      3.77 o 
  -8   6   3        0.71        5.55      3.54 o 
  -6   6   3        0.26       -0.88      1.28 o 
  -4   6   3      497.04      533.27      8.46 o 
  -2   6   3      533.78      512.43      5.93 o 
   0   6   3     1086.19     1067.29     11.11 o 
   2   6   3      634.68      684.99      8.38 o 
   4   6   3       17.39       16.37      1.61 o 
   6   6   3      507.03      499.34      7.46 o 
   8   6   3       27.05       31.29      3.17 o 
  10   6   3      144.30      159.49      7.52 o 
  12   6   3        0.02        1.04      5.03 o 
  14   6   3        1.03        2.28      5.95 o 
 -15   7   3       30.66       20.42      9.32 o 
 -13   7   3      230.80      263.29     18.28 o 
 -11   7   3        2.55        6.22      5.10 o 
  -9   7   3     1053.19     1092.97     18.79 o 
  -7   7   3       18.88       19.97      2.64 o 
  -5   7   3     1138.04     1165.15     12.69 o 
  -3   7   3       87.52      132.16      5.43 o 
  -1   7   3      115.81      127.41      3.78 o 
   1   7   3       49.21       65.79      2.23 o 
   3   7   3      518.20      489.75      6.51 o 
   5   7   3      172.52      196.24      4.63 o 
   7   7   3       14.13       10.69      2.64 o 
   9   7   3      613.64      580.62     15.54 o 
  11   7   3       57.31       67.17      9.90 o 
  13   7   3      303.93      308.66     12.94 o 
 -14   8   3       41.63       56.34     11.67 o 
 -12   8   3       84.10       76.08      7.86 o 
 -10   8   3      173.91      193.09      9.48 o 
  -8   8   3       11.48       13.94      9.15 o 
  -6   8   3      836.23      845.63     14.05 o 
  -4   8   3      561.03      560.20      7.98 o 
  -2   8   3     4074.33     3925.27     37.67 o 
   0   8   3       58.93       62.41      2.24 o 
   2   8   3       29.45       24.58      1.92 o 
   4   8   3        8.33        3.20      1.90 o 
   6   8   3      743.01      664.82     12.93 o 
   8   8   3      115.88      109.46      6.44 o 
  10   8   3       14.46       14.89      5.17 o 
  12   8   3        0.66       -5.29      5.29 o 
  14   8   3        3.52       -7.37      7.37 o 
 -13   9   3        0.17       -0.15     11.38 o 
 -11   9   3        1.37        0.32      6.15 o 
  -9   9   3      101.46       98.09      7.33 o 
  -7   9   3       56.05       58.87      8.31 o 
  -5   9   3      453.36      424.07      9.62 o 
  -3   9   3      934.10      913.71     14.82 o 
  -1   9   3       90.88      106.67      6.48 o 
   1   9   3        1.15        2.40      2.47 o 
   3   9   3        8.34       10.81      3.29 o 
   5   9   3       27.41       28.97      4.99 o 
   7   9   3      229.50      215.97     12.47 o 
   9   9   3       91.72       67.67      6.57 o 
  11   9   3        2.81       -3.39      5.30 o 
  13   9   3       15.70        5.63      8.05 o 
 -12  10   3        0.72       -5.89      6.78 o 
 -10  10   3      170.63      170.05     11.15 o 
  -8  10   3       74.70       71.45      7.95 o 
  -6  10   3      234.71      215.85     11.14 o 
  -4  10   3      439.35      473.97     34.34 o 
  -2  10   3        4.75        5.59      6.35 o 
   0  10   3      259.29      276.34      9.32 o 
   2  10   3        5.52       -2.41      3.36 o 
   4  10   3       81.43       84.72      7.56 o 
   6  10   3        5.34        7.07      4.41 o 
   8  10   3       67.05       68.34      6.68 o 
  10  10   3        8.09       10.65      5.72 o 
  12  10   3       18.88       29.99      8.54 o 
 -11  11   3       67.64       95.58     10.19 o 
  -9  11   3        2.73        5.92      6.40 o 
  -7  11   3      270.33      280.47     13.22 o 
  -5  11   3        2.90        3.01      5.02 o 
  -3  11   3      321.50      287.45     12.33 o 
  -1  11   3        0.18       -2.95      3.76 o 
   1  11   3      261.44      215.02      8.10 o 
   3  11   3      121.29      113.98      6.98 o 
   5  11   3        3.75       -2.59      4.19 o 
   7  11   3      168.58      165.98      9.07 o 
   9  11   3       18.86       22.42      6.04 o 
  11  11   3       52.11       53.43     10.36 o 
 -10  12   3        4.19        2.39      7.00 o 
  -8  12   3        3.54        0.43      6.11 o 
  -6  12   3       31.15       31.97      6.92 o 
  -4  12   3        3.60        1.71      5.31 o 
  -2  12   3      117.33      120.67      9.02 o 
   0  12   3        9.86       10.45      4.34 o 
   2  12   3       30.76       30.07      5.19 o 
   4  12   3       94.54      105.70      9.54 o 
   6  12   3        0.02       -3.70      5.97 o 
   8  12   3       77.93      100.91      9.59 o 
  10  12   3        2.12       17.08     11.05 o 
  -9  13   3        0.15       12.03      7.41 o 
  -7  13   3        2.90        2.56      6.85 o 
  -5  13   3       33.93       44.91      7.62 o 
  -3  13   3      113.12      130.57     10.03 o 
  -1  13   3        0.66        0.15      4.70 o 
   1  13   3      504.00      550.93     26.17 o 
   3  13   3       23.30       20.38     11.48 o 
   5  13   3      124.08      140.02     10.36 o 
   7  13   3        4.71        2.98      8.44 o 
  -6  14   3       31.90       25.80      7.82 o 
  -4  14   3       26.04       36.62      7.99 o 
  -2  14   3       78.45       85.55     11.04 o 
   0  14   3        3.81        3.69      5.63 o 
   2  14   3       14.68       16.58      8.34 o 
   4  14   3       19.41       10.44      8.67 o 
   6  14   3       17.72       17.29      9.26 o 
  -3  15   3        5.11        1.33      8.62 o 
  -1  15   3      105.08      101.73     13.05 o 
   1  15   3        1.26        4.68      8.82 o 
   3  15   3       71.59       99.32     12.76 o 
 -16   0   4       46.85       49.88     10.76 o 
 -14   0   4        8.44       -0.19      7.52 o 
 -12   0   4      392.20      474.85     13.57 o 
 -10   0   4      160.41      184.06      8.21 o 
  -8   0   4     8993.53     9595.13    132.67 o 
  -6   0   4      703.88      733.99     11.21 o 
  -4   0   4    23808.18    24069.61    303.42 o 
  -2   0   4    20387.92    18359.42    247.80 o 
   0   0   4     1929.38     1583.03     22.41 o 
   2   0   4     1575.76     1575.25     21.55 o 
   4   0   4     2840.50     2692.83     37.83 o 
   6   0   4     1174.16     1092.90     16.93 o 
   8   0   4      957.66      934.18     15.58 o 
  10   0   4        9.54        9.76      3.60 o 
  12   0   4        0.00       -5.45      5.45 o 
  14   0   4        7.39        7.67      7.75 o 
  16   0   4        1.09      -12.55     12.55 o 
 -17   1   4       13.70        4.94     10.71 o 
 -15   1   4        2.02       -5.51      5.51 o 
 -13   1   4       42.53       50.10     64.08 o 
 -11   1   4       23.70       30.36      2.83 o 
  -9   1   4      551.59      674.17      8.87 o 
  -7   1   4     3624.58     3866.55     35.81 o 
  -5   1   4       62.97       84.90      2.07 o 
  -3   1   4    33215.22    31767.33    303.95 o 
  -1   1   4     6294.13     5818.06     59.02 o 
   1   1   4     5154.78     5098.53     54.95 o 
   3   1   4      435.06      462.50      4.99 o 
   5   1   4     1440.17     1556.54     16.13 o 
   7   1   4      618.06      584.10      7.39 o 
   9   1   4      682.71      708.07      9.17 o 
  11   1   4       24.35       19.22      3.66 o 
  13   1   4       67.40       69.96      6.76 o 
  15   1   4        4.40        5.91      8.83 o 
 -16   2   4      105.38      104.77     11.25 o 
 -14   2   4       16.99       13.31      5.68 o 
 -12   2   4      147.29      115.05     48.31 o 
 -10   2   4      324.68      332.94      6.01 o 
  -8   2   4      127.34      142.87      7.25 o 
  -6   2   4      750.45      788.80      8.71 o 
  -4   2   4       63.72       84.96      2.48 o 
  -2   2   4      241.11      271.37      3.05 o 
   0   2   4       44.39       68.25      1.99 o 
   2   2   4      173.78      189.67      3.13 o 
   4   2   4      474.26      473.03      5.61 o 
   6   2   4      427.55      414.10      5.59 o 
   8   2   4       61.68       91.46      2.96 o 
  10   2   4        0.43       -1.82      2.57 o 
  12   2   4       55.44       51.89      6.48 o 
  14   2   4       27.31       65.86     17.68 o 
  16   2   4       74.74       69.78     17.63 o 
 -17   3   4       39.69       41.48     10.04 o 
 -15   3   4       50.78       31.60      8.66 o 
 -13   3   4      259.49      282.91     10.18 o 
 -11   3   4      107.43      139.56      6.89 o 
  -9   3   4      182.84      220.19      4.79 o 
  -7   3   4       12.54       11.99      1.73 o 
  -5   3   4       22.87       28.41      1.96 o 
  -3   3   4        1.06        0.92      0.82 o 
  -1   3   4      160.59      191.57      2.60 o 
   1   3   4     2540.67     2275.84     28.04 o 
   3   3   4      282.81      303.00      4.27 o 
   5   3   4     3067.49     3039.72     32.74 o 
   7   3   4        6.93        4.88      1.64 o 
   9   3   4     1075.16     1047.60     12.93 o 
  11   3   4        0.05       -3.20      3.20 o 
  13   3   4      152.47      174.00      9.48 o 
  15   3   4        1.22        7.85      7.53 o 
 -16   4   4       41.91       47.17     16.42 o 
 -14   4   4       17.86       17.35      7.23 o 
 -12   4   4      178.52      164.19     10.92 o 
 -10   4   4        0.03        0.23     15.65 o 
  -8   4   4      247.84      263.53      4.85 o 
  -6   4   4      287.07      242.12      8.12 o 
  -4   4   4      454.94      466.04     13.02 o 
  -2   4   4     3329.96     3261.12     28.63 o 
   0   4   4      518.75      563.14      6.52 o 
   2   4   4     9326.25     9735.79    104.07 o 
   4   4   4      476.95      477.91      6.38 o 
   6   4   4      843.10      859.01     10.81 o 
   8   4   4       33.52       30.11      2.28 o 
  10   4   4      108.72      111.98      5.31 o 
  12   4   4        0.28        1.72      8.39 o 
  14   4   4       51.96       66.27     13.86 o 
  16   4   4       13.43       18.94     11.82 o 
 -15   5   4       10.30        3.69      7.53 o 
 -13   5   4      122.06      112.20      8.28 o 
 -11   5   4       38.27       47.54      4.96 o 
  -9   5   4      321.67      307.77     22.57 o 
  -7   5   4      100.22       97.71      2.89 o 
  -5   5   4       81.09       82.15      4.84 o 
  -3   5   4      201.79      213.49      4.44 o 
  -1   5   4     1403.94     1599.63     16.17 o 
   1   5   4      308.30      299.82      4.32 o 
   3   5   4     7834.70     8289.79     85.11 o 
   5   5   4        7.61       13.74      1.75 o 
   7   5   4      829.34      872.02     12.61 o 
   9   5   4      150.62      156.41      5.88 o 
  11   5   4       71.78       78.98     13.40 o 
  13   5   4      114.40      126.63      8.85 o 
  15   5   4       91.02      109.33     17.31 o 
 -16   6   4       76.78       80.79     10.98 o 
 -14   6   4       64.20       76.87      9.80 o 
 -12   6   4      321.26      293.63     11.77 o 
 -10   6   4       46.70       58.37      4.56 o 
  -8   6   4      204.09      186.47      4.83 o 
  -6   6   4       18.11       15.44      1.76 o 
  -4   6   4        1.10        0.88      1.30 o 
  -2   6   4       26.38       27.27      1.64 o 
   0   6   4      224.44      243.17      3.97 o 
   2   6   4      548.58      620.28      7.68 o 
   4   6   4      673.10      706.90      9.10 o 
   6   6   4      933.99      952.63     13.45 o 
   8   6   4      144.94      150.78      5.18 o 
  10   6   4       41.63       49.55      5.80 o 
  12   6   4       20.88       16.43      5.61 o 
  14   6   4        8.20        3.33      5.95 o 
 -15   7   4       53.70       76.59     14.34 o 
 -13   7   4       70.92       78.20      7.91 o 
 -11   7   4       47.22       45.72      6.37 o 
  -9   7   4      729.19      705.11     14.61 o 
  -7   7   4      344.00      375.62      7.31 o 
  -5   7   4      278.84      255.85      4.55 o 
  -3   7   4      597.18      635.69      7.60 o 
  -1   7   4      783.99      920.27      9.64 o 
   1   7   4        1.24        2.44      1.36 o 
   3   7   4      219.17      264.74      4.62 o 
   5   7   4      178.58      186.21      4.53 o 
   7   7   4       29.16       29.85      3.08 o 
   9   7   4      137.82      147.95      7.78 o 
  11   7   4        1.35        0.22      4.80 o 
  13   7   4       10.87       -4.24      5.92 o 
 -14   8   4        2.12        5.69      8.98 o 
 -12   8   4       32.86       40.49      6.78 o 
 -10   8   4        1.90       -3.81      4.67 o 
  -8   8   4       11.37        8.62      3.56 o 
  -6   8   4       22.42       29.31      3.04 o 
  -4   8   4        0.58        3.89      1.97 o 
  -2   8   4      127.32      138.48      3.45 o 
   0   8   4       12.83       13.25      1.71 o 
   2   8   4       17.16       20.01      2.13 o 
   4   8   4       23.78       21.90      2.23 o 
   6   8   4        0.01        1.68      2.93 o 
   8   8   4        1.50        0.07      3.91 o 
  10   8   4        0.03       -1.66      4.56 o 
  12   8   4       18.22       16.70      6.04 o 
  14   8   4        1.81       -8.92      8.92 o 
 -13   9   4       21.37       20.18     14.26 o 
 -11   9   4        6.81        7.15      6.35 o 
  -9   9   4      133.68      134.27      9.55 o 
  -7   9   4      239.04      230.89      9.83 o 
  -5   9   4        6.88       -2.15      4.54 o 
  -3   9   4      418.13      395.16     11.01 o 
  -1   9   4      676.89      605.14     11.97 o 
   1   9   4        0.04       -2.68      2.68 o 
   3   9   4      243.94      230.21      6.95 o 
   5   9   4       15.50       11.13      3.50 o 
   7   9   4       21.44       20.84      4.69 o 
   9   9   4        7.58        2.52      5.20 o 
  11   9   4        1.30       -0.96      5.24 o 
  13   9   4        3.47       -7.06      7.06 o 
 -12  10   4        0.03        2.38      7.08 o 
 -10  10   4       52.92       54.70      8.08 o 
  -8  10   4      121.08      129.36      9.58 o 
  -6  10   4       58.87       67.70      7.19 o 
  -4  10   4       69.75       75.66      6.09 o 
  -2  10   4      525.63      481.47     14.02 o 
   0  10   4      184.75      165.20      7.25 o 
   2  10   4       46.37       53.93      4.43 o 
   4  10   4       47.52       50.75      4.93 o 
   6  10   4        4.35       12.34      4.38 o 
   8  10   4        0.05       -2.87      4.22 o 
  10  10   4        3.42       -6.05      8.43 o 
  12  10   4        1.64       -8.79      8.79 o 
 -11  11   4        0.17        0.27      6.83 o 
  -9  11   4       15.72       17.78      6.80 o 
  -7  11   4       43.59       61.52     11.49 o 
  -5  11   4        0.26       -0.34      4.82 o 
  -3  11   4       77.58       78.18      7.26 o 
  -1  11   4        6.79        8.73      4.29 o 
   1  11   4        5.95        6.38      3.51 o 
   3  11   4        0.30        0.14      3.70 o 
   5  11   4       39.75       63.76      7.01 o 
   7  11   4        0.37        5.88      4.60 o 
   9  11   4        5.02       -4.45      7.82 o 
  11  11   4       15.56       43.52     11.01 o 
 -10  12   4       15.73        8.74      7.14 o 
  -8  12   4       24.29       23.25      7.22 o 
  -6  12   4       43.64       42.13      7.19 o 
  -4  12   4       41.57       51.29      7.23 o 
  -2  12   4       18.68       21.90      5.90 o 
   0  12   4      241.98      241.15      9.76 o 
   2  12   4       94.46      102.15      7.13 o 
   4  12   4       71.14       74.04      6.87 o 
   6  12   4        6.00        8.28      5.18 o 
   8  12   4      116.31      129.45     10.20 o 
  10  12   4        9.09        0.42     14.11 o 
  -9  13   4        0.03        5.60      9.26 o 
  -7  13   4       64.77       92.22      9.82 o 
  -5  13   4        4.03        6.64      6.36 o 
  -3  13   4      182.03      222.50     12.56 o 
  -1  13   4        5.48        1.83      4.93 o 
   1  13   4      117.48      123.29      8.23 o 
   3  13   4       16.43       16.75      7.79 o 
   5  13   4      114.65      128.00      9.96 o 
   7  13   4        0.00       -4.86      7.83 o 
  -6  14   4       30.88       38.84     10.06 o 
  -4  14   4        0.00        5.01      6.74 o 
  -2  14   4       23.32       21.20      6.15 o 
   0  14   4        2.11       -0.79      6.13 o 
   2  14   4        0.60       -1.12      6.30 o 
   4  14   4        0.52        3.57      8.62 o 
   6  14   4        2.73       -6.77      8.92 o 
  -3  15   4       60.97       74.70     12.52 o 
  -1  15   4        4.50        0.80      8.75 o 
   1  15   4        2.45        2.44     14.00 o 
 -17   1   5        0.71        0.41      8.01 o 
 -15   1   5       34.12       46.10      7.14 o 
 -13   1   5        0.14       -4.53     68.59 o 
 -11   1   5       43.83       59.80      9.61 o 
  -9   1   5      420.73      404.36      6.32 o 
  -7   1   5     1787.85     1788.45     21.44 o 
  -5   1   5       17.91       13.15      1.26 o 
  -3   1   5     1886.78     1911.94     18.07 o 
  -1   1   5       43.28       47.08      1.20 o 
   1   1   5       55.94       58.75      1.92 o 
   3   1   5     2164.19     2182.79     21.92 o 
   5   1   5      130.30      140.11      2.74 o 
   7   1   5       11.92        8.88      1.59 o 
   9   1   5        7.99        5.03      1.92 o 
  11   1   5        3.69       -0.49      3.36 o 
  13   1   5        0.02       -2.12      4.64 o 
  15   1   5        2.54        1.44      8.71 o 
 -16   2   5        0.01       10.23      7.91 o 
 -14   2   5        2.38        6.69      5.49 o 
 -12   2   5       49.68       44.74     35.59 o 
 -10   2   5       62.50       68.40      3.19 o 
  -8   2   5     1482.17     1460.19     15.95 o 
  -6   2   5       82.97       61.55      2.03 o 
  -4   2   5     1448.85     1402.56     13.84 o 
  -2   2   5      240.49      263.58      3.12 o 
   0   2   5       15.37        7.46      0.98 o 
   2   2   5     1994.47     2070.35     25.57 o 
   4   2   5      164.32      196.65      3.30 o 
   6   2   5      238.12      213.39      3.68 o 
   8   2   5        2.08        8.06      1.82 o 
  10   2   5        4.74        2.10      3.11 o 
  12   2   5       15.14       17.69      4.37 o 
  14   2   5        0.33       -6.04      6.04 o 
  16   2   5       19.89       16.45     11.19 o 
 -17   3   5       10.28        5.51      8.64 o 
 -15   3   5        0.09       -4.85      7.50 o 
 -13   3   5       31.67       27.25      5.33 o 
 -11   3   5       35.54       74.75      4.45 o 
  -9   3   5       66.32       85.23     12.19 o 
  -7   3   5      380.04      445.84      6.19 o 
  -5   3   5      937.35     1016.21     10.65 o 
  -3   3   5      393.64      362.72      4.32 o 
  -1   3   5     3399.96     3576.67     35.39 o 
   1   3   5     3479.92     3325.62     38.26 o 
   3   3   5      921.24      948.36     11.31 o 
   5   3   5     1155.74     1160.86     13.51 o 
   7   3   5       75.01       63.21      2.69 o 
   9   3   5     1631.24     1584.20     22.95 o 
  11   3   5       89.28       76.23      5.59 o 
  13   3   5      309.37      285.43     11.60 o 
  15   3   5      110.12      100.61     10.56 o 
 -16   4   5        4.86       -1.63      8.50 o 
 -14   4   5       23.48       25.23      8.15 o 
 -12   4   5      130.11      143.89      6.84 o 
 -10   4   5        8.48       15.68      3.05 o 
  -8   4   5      775.54      790.18      9.78 o 
  -6   4   5     2124.92     2280.76     23.38 o 
  -4   4   5     3104.53     3538.23     33.25 o 
  -2   4   5     7598.68     7718.80     67.95 o 
   2   4   5     4724.37     5095.81     58.01 o 
   4   4   5     1667.39     1550.78     18.05 o 
   6   4   5     1598.06     1784.11     20.31 o 
   8   4   5        2.74        0.02      1.76 o 
  10   4   5       39.97       44.04      5.96 o 
  12   4   5       11.37        5.75      4.22 o 
  14   4   5       33.38       56.88      8.53 o 
 -15   5   5        0.52        2.21      7.34 o 
 -13   5   5       11.95       11.82      4.92 o 
 -11   5   5      235.54      256.68      7.94 o 
  -9   5   5      636.17      650.07      9.73 o 
  -7   5   5      914.42     1011.52     11.78 o 
  -5   5   5     8008.71     8123.81     80.54 o 
  -3   5   5      554.66      629.61      6.89 o 
  -1   5   5    21782.07    23926.14    216.40 o 
   1   5   5       12.55       24.53      1.52 o 
   3   5   5     9689.07    10616.83    119.97 o 
   5   5   5       48.38       42.67      2.36 o 
   7   5   5      792.20      737.42     11.16 o 
   9   5   5       18.19       13.08      3.44 o 
  11   5   5       45.32       46.54      6.19 o 
  13   5   5        0.11       -1.89      5.02 o 
  15   5   5        1.21        5.05      9.89 o 
 -16   6   5        7.04        1.58      9.43 o 
 -14   6   5        5.66       14.90      7.66 o 
 -12   6   5        1.35       11.99      4.63 o 
 -10   6   5      122.36      126.23      8.36 o 
  -8   6   5      521.11      509.88      8.51 o 
  -6   6   5      221.53      257.15      4.45 o 
  -4   6   5      600.54      708.96      8.19 o 
  -2   6   5      841.69      958.69     10.47 o 
   0   6   5      118.53      188.06      3.34 o 
   2   6   5      373.63      410.99      5.39 o 
   4   6   5      356.03      322.80      5.51 o 
   6   6   5       47.58       66.30      3.23 o 
   8   6   5      754.91      718.26     12.65 o 
  10   6   5      293.42      275.51     12.41 o 
  12   6   5       64.44       84.03      7.40 o 
  14   6   5      114.04      127.87     10.83 o 
 -15   7   5        0.43        0.22      9.39 o 
 -13   7   5        3.09       -1.24      6.67 o 
 -11   7   5       20.44       35.77      7.17 o 
  -9   7   5       18.61       18.56      5.06 o 
  -7   7   5       92.95      109.67      4.34 o 
  -5   7   5       93.30       95.17      2.85 o 
  -3   7   5        2.16        2.47      1.27 o 
  -1   7   5      526.85      516.38      6.90 o 
   1   7   5      471.84      502.33      6.79 o 
   3   7   5       68.05       59.03      2.46 o 
   5   7   5       10.48       12.63      2.11 o 
   7   7   5      120.06      101.37      4.60 o 
   9   7   5       53.67       57.00      5.33 o 
  11   7   5        0.99       -4.45      4.45 o 
  13   7   5        0.30        4.52      5.80 o 
 -14   8   5       45.27       54.34     20.49 o 
 -12   8   5        1.45       -5.90      6.84 o 
 -10   8   5      193.58      195.90      9.66 o 
  -8   8   5      354.15      340.21     10.12 o 
  -6   8   5      169.36      156.38      5.79 o 
  -4   8   5       47.96       55.76      2.85 o 
  -2   8   5      289.32      312.82      5.12 o 
   0   8   5      135.99      121.06      3.48 o 
   2   8   5       75.14       63.13      2.68 o 
   4   8   5      231.96      210.80      4.93 o 
   6   8   5      123.74      123.04      6.72 o 
   8   8   5       17.23       14.32      4.36 o 
  10   8   5       79.53       69.30      6.59 o 
  12   8   5        0.12       -7.02      7.02 o 
 -13   9   5        1.64       -5.97      8.45 o 
 -11   9   5       26.66       34.67      9.16 o 
  -9   9   5      108.56       95.63      8.43 o 
  -7   9   5      984.98      989.18     22.59 o 
  -5   9   5        0.19       -1.22      3.34 o 
  -3   9   5      888.04      868.17     17.98 o 
  -1   9   5       11.22        7.44      4.41 o 
   1   9   5      113.25      106.51      4.31 o 
   3   9   5      703.97      646.69     12.54 o 
   5   9   5      436.83      376.19     10.47 o 
   7   9   5       40.72       43.81      5.27 o 
   9   9   5       60.90       61.83      6.33 o 
  11   9   5        0.19       -4.85      5.20 o 
  13   9   5        0.02        0.59      8.13 o 
 -12  10   5       28.31       46.98     11.18 o 
 -10  10   5       17.70       30.90      7.37 o 
  -8  10   5       16.85       13.43     11.04 o 
  -6  10   5       88.90      103.57      8.25 o 
  -4  10   5        4.09        0.99      3.64 o 
  -2  10   5       43.69       50.25      5.50 o 
   0  10   5        6.23        2.24      3.46 o 
   2  10   5       32.59       25.12      3.86 o 
   4  10   5       88.33       83.74      6.05 o 
   6  10   5       11.44       12.02      4.48 o 
   8  10   5       70.29       66.09      8.86 o 
  10  10   5        6.47        2.12      7.22 o 
  12  10   5        0.00       -7.00      7.00 o 
 -11  11   5        8.97       23.83     10.48 o 
  -9  11   5       10.73       11.26      6.60 o 
  -7  11   5        6.83        9.08      5.70 o 
  -5  11   5        3.46       12.49      5.28 o 
  -3  11   5       28.14       27.84      5.70 o 
  -1  11   5        4.15        8.61      5.63 o 
   1  11   5        9.42        1.86      3.16 o 
   3  11   5        0.19        1.58      3.81 o 
   5  11   5        1.36        0.28      4.16 o 
   7  11   5       27.38       37.96     11.77 o 
   9  11   5       26.79       22.31      8.92 o 
  11  11   5        0.53        6.49     10.11 o 
 -10  12   5        1.08       15.32      9.86 o 
  -8  12   5       15.47       16.03      6.85 o 
  -6  12   5        4.45        4.63      6.35 o 
  -4  12   5       14.86       22.19      6.28 o 
  -2  12   5       23.59       25.36      6.15 o 
   0  12   5        6.03        1.62      4.10 o 
   2  12   5       37.46       51.22      5.36 o 
   4  12   5       57.67       65.36      6.43 o 
   6  12   5       12.12       21.92      6.59 o 
   8  12   5       88.94      104.79     10.18 o 
  -9  13   5        5.45        1.81     11.31 o 
  -7  13   5        3.38        6.98      8.97 o 
  -5  13   5      101.63      101.50      9.85 o 
  -3  13   5        5.30        7.03      6.36 o 
  -1  13   5       87.62       97.72      7.62 o 
   1  13   5      105.78      104.30     11.36 o 
   3  13   5       21.92       34.26     11.72 o 
   5  13   5      171.87      189.36     11.40 o 
   7  13   5       65.82       59.92     10.72 o 
  -6  14   5       31.13       39.41     10.80 o 
  -4  14   5       24.24       31.62     10.08 o 
  -2  14   5      212.11      208.70     15.74 o 
   0  14   5       97.60      105.12      9.47 o 
   2  14   5      124.37      154.25     13.73 o 
   4  14   5       74.85       79.41     11.39 o 
   6  14   5        1.55       20.54     11.41 o 
  -3  15   5       35.62       34.65     10.62 o 
  -1  15   5        0.03       -7.97      8.09 o 
   1  15   5        1.64       -0.34      8.44 o 
 -16   0   6        5.43        2.17     11.57 o 
 -14   0   6        1.57       -4.22      7.35 o 
 -12   0   6      132.76      134.09     11.83 o 
 -10   0   6       49.26       72.30      4.70 o 
  -8   0   6     2419.84     2354.25     32.11 o 
  -6   0   6     6642.41     6754.46     91.69 o 
  -4   0   6      392.02      343.98      6.74 o 
  -2   0   6     1219.92     1301.54     16.78 o 
   0   0   6     2489.98     2420.83     31.56 o 
   2   0   6      385.98      403.47      6.48 o 
   4   0   6     4082.40     4049.29     56.21 o 
   6   0   6     1568.21     1542.12     26.40 o 
   8   0   6        8.97       12.71      2.64 o 
  10   0   6        3.65        9.79      4.35 o 
  12   0   6        6.61        8.75      8.82 o 
  14   0   6        8.39       -5.32     11.46 o 
  16   0   6        3.19       -6.02     14.63 o 
 -17   1   6        3.01       10.07     11.79 o 
 -15   1   6        0.03       -2.63      5.58 o 
 -13   1   6       59.26       61.20      6.14 o 
 -11   1   6      334.56      403.22     19.63 o 
  -9   1   6       99.35      107.33      3.22 o 
  -7   1   6     5064.96     5283.14     48.36 o 
  -5   1   6      844.57      883.08      9.70 o 
  -3   1   6     6582.65     6473.20     61.07 o 
  -1   1   6        2.06        1.16      0.39 o 
   1   1   6     6162.91     5923.06     60.66 o 
   3   1   6     2081.21     2031.20     22.55 o 
   5   1   6     2604.79     2456.60     26.63 o 
   7   1   6       10.00        6.56      1.57 o 
   9   1   6      137.45      148.50      4.08 o 
  11   1   6       26.07       29.62      4.81 o 
  13   1   6        0.00       -1.25      4.44 o 
  15   1   6       12.75        6.06      7.38 o 
 -16   2   6       48.56       72.23     10.57 o 
 -14   2   6       69.34       77.65      9.60 o 
 -12   2   6      210.78     -368.15    368.15 o 
 -10   2   6      362.96      383.06     20.27 o 
  -8   2   6      117.03      132.49      3.56 o 
  -6   2   6      154.11      195.71      3.39 o 
  -4   2   6      109.22      122.44      2.31 o 
  -2   2   6      402.61      391.84      4.20 o 
   0   2   6     1588.24     1739.36     23.05 o 
   2   2   6     2319.86     2452.35     28.45 o 
   4   2   6       79.49       81.71      2.27 o 
   6   2   6      232.50      261.13      4.52 o 
   8   2   6      468.87      434.21      6.35 o 
  10   2   6       29.93       35.82      4.29 o 
  12   2   6       14.08       14.58      7.55 o 
  14   2   6        1.99        1.16      6.33 o 
  16   2   6        0.94        7.92     10.70 o 
 -17   3   6        8.78       14.71      8.58 o 
 -15   3   6       50.69       34.13      6.98 o 
 -13   3   6        1.48        2.89      4.96 o 
 -11   3   6      344.06      354.34      8.57 o 
  -9   3   6      114.47      122.67     16.12 o 
  -7   3   6     1249.64     1234.10     13.63 o 
  -5   3   6      356.59      337.64      4.37 o 
  -3   3   6      576.70      614.82      6.35 o 
  -1   3   6       18.88       27.86      1.23 o 
   1   3   6        5.16        8.01      1.36 o 
   3   3   6      532.04      559.26      8.16 o 
   5   3   6      102.51       96.57      2.64 o 
   7   3   6      148.16      128.56      3.55 o 
   9   3   6       95.23      117.54      5.04 o 
  11   3   6        8.99        6.49      3.86 o 
  13   3   6        9.26       18.58      5.65 o 
  15   3   6        2.88        0.89      8.74 o 
 -16   4   6        7.88       -1.28      7.62 o 
 -14   4   6       32.68       34.27      6.40 o 
 -12   4   6       25.73       28.42      4.81 o 
 -10   4   6       68.11       69.41      3.85 o 
  -8   4   6       95.86      110.61      3.28 o 
  -6   4   6      302.59      313.02      4.67 o 
  -4   4   6     1004.15     1186.04     12.08 o 
  -2   4   6      149.34      166.45      2.64 o 
   0   4   6     4885.76     5194.98     55.96 o 
   2   4   6     2213.91     2271.27     26.76 o 
   4   4   6      652.81      666.85      9.29 o 
   6   4   6     1499.39     1438.07     16.79 o 
   8   4   6       72.49       57.88      3.57 o 
  10   4   6        0.05        2.05      3.23 o 
  12   4   6        3.67       11.07      4.50 o 
  14   4   6       17.28        9.21      7.12 o 
 -15   5   6        4.29       -0.05      7.19 o 
 -13   5   6        9.92        7.13      5.50 o 
 -11   5   6        2.84        1.58      3.45 o 
  -9   5   6      168.43      153.48      4.74 o 
  -7   5   6       10.72       14.71      1.82 o 
  -5   5   6     1303.17     1238.79     13.41 o 
  -3   5   6       83.66       91.52      2.27 o 
  -1   5   6     6172.18     6258.89     61.78 o 
   1   5   6     1851.60     2087.99     26.27 o 
   3   5   6      643.39      601.73      9.79 o 
   5   5   6      845.44      813.59     11.37 o 
   7   5   6       28.16       38.15      2.87 o 
   9   5   6      134.15      139.45      5.68 o 
  11   5   6       98.59       96.04      8.77 o 
  13   5   6        5.67       16.34      6.85 o 
  15   5   6        9.52       14.80     10.53 o 
 -16   6   6       27.89       46.50     19.45 o 
 -14   6   6        5.06       14.24      8.37 o 
 -12   6   6      308.31      304.71     11.26 o 
 -10   6   6        1.74        3.65      3.37 o 
  -8   6   6      779.05      781.79     12.00 o 
  -6   6   6      232.89      222.65      4.14 o 
  -4   6   6        1.10        3.23      1.32 o 
  -2   6   6     1016.07     1026.32     11.69 o 
   0   6   6     2221.92     2378.03     24.57 o 
   2   6   6      769.84      753.47      9.78 o 
   4   6   6     1048.31     1114.85     14.80 o 
   6   6   6      488.73      494.33      8.86 o 
   8   6   6      135.12      129.82      5.36 o 
  10   6   6      170.65      193.30      8.96 o 
  12   6   6      108.57      131.18      8.53 o 
  14   6   6        1.58       12.49      9.55 o 
 -15   7   6      106.63      101.80     13.72 o 
 -13   7   6        2.27        4.75      8.25 o 
 -11   7   6      165.36      136.55      7.44 o 
  -9   7   6        0.25       -0.52      3.23 o 
  -7   7   6       51.86       75.61      3.80 o 
  -5   7   6      260.56      272.80      4.62 o 
  -3   7   6      105.19       85.29      2.72 o 
  -1   7   6        2.32        3.14      1.39 o 
   1   7   6      348.17      304.81      4.99 o 
   3   7   6        0.24       -1.59      1.59 o 
   5   7   6      236.89      190.01      4.85 o 
   7   7   6      226.44      199.36      6.43 o 
   9   7   6        0.31       -2.23      3.89 o 
  11   7   6       53.21       56.85      6.46 o 
  13   7   6        0.71        4.59      6.98 o 
 -14   8   6        0.82        8.01      9.45 o 
 -12   8   6        4.70        6.35     10.06 o 
 -10   8   6       17.33       28.20      5.50 o 
  -8   8   6        7.73        3.62      3.72 o 
  -6   8   6       71.73       56.45      3.96 o 
  -4   8   6       23.70       20.60      2.25 o 
  -2   8   6      443.31      402.78      6.53 o 
   0   8   6       68.84       73.93      2.99 o 
   2   8   6      197.54      163.03      3.95 o 
   4   8   6      154.93      123.87      4.17 o 
   6   8   6       24.73       35.81      4.00 o 
   8   8   6        9.26        4.16      4.19 o 
  10   8   6       25.15       33.01      5.67 o 
  12   8   6        3.12       -4.19      5.16 o 
 -13   9   6        0.00       11.35     12.08 o 
 -11   9   6        1.56       -2.69      9.36 o 
  -9   9   6        4.14        6.12      5.49 o 
  -7   9   6       14.45       14.82      4.54 o 
  -5   9   6      123.45      124.43      7.92 o 
  -3   9   6        4.80        2.76      3.27 o 
  -1   9   6      125.23      147.42      7.97 o 
   1   9   6        2.65        0.20      2.36 o 
   3   9   6       61.89       79.45      4.51 o 
   5   9   6       12.31       12.10      3.67 o 
   7   9   6       87.68       88.57      7.51 o 
   9   9   6        9.92        1.08     13.07 o 
  11   9   6        7.04        8.97      5.72 o 
 -12  10   6        4.24        6.12      9.24 o 
 -10  10   6        0.16       -4.12      5.97 o 
  -8  10   6       23.81       20.56      6.13 o 
  -6  10   6      179.84      201.95      9.25 o 
  -4  10   6       71.55       69.40      5.52 o 
  -2  10   6        2.93        3.33      3.44 o 
   0  10   6       15.14        9.90      3.68 o 
   2  10   6       14.03       11.10      3.10 o 
   4  10   6        7.59        2.02      3.45 o 
   6  10   6        2.60        4.33      4.02 o 
   8  10   6        5.32        2.61      4.61 o 
  10  10   6        0.02       -5.52      5.52 o 
 -11  11   6      133.03      152.30     15.00 o 
  -9  11   6        1.49        2.79      6.16 o 
  -7  11   6      208.05      215.15     11.85 o 
  -5  11   6        4.81        7.54      5.09 o 
  -3  11   6       24.21       27.07      7.80 o 
  -1  11   6        8.34        7.15      4.08 o 
   1  11   6       54.89       51.78      4.80 o 
   3  11   6       31.96       34.94      4.91 o 
   5  11   6        8.40       13.02      4.68 o 
   7  11   6       65.65       65.22      6.63 o 
   9  11   6       39.47       13.23      9.01 o 
 -10  12   6       19.20       10.49      9.84 o 
  -8  12   6        2.07        4.56      8.28 o 
  -6  12   6       19.84       25.53      6.87 o 
  -4  12   6        2.73       -5.04      5.04 o 
  -2  12   6       21.18       19.03      5.80 o 
   0  12   6       47.31       57.82      5.33 o 
   2  12   6       13.98       13.31      4.83 o 
   4  12   6       15.47       16.16      4.96 o 
   6  12   6       49.77       48.53      6.45 o 
   8  12   6        9.04       11.30      7.75 o 
  -9  13   6        0.87       -2.79      9.11 o 
  -7  13   6        8.90        5.74      9.85 o 
  -5  13   6        6.82        7.71     10.53 o 
  -3  13   6      107.99      105.25     11.76 o 
  -1  13   6        8.02        2.18     10.22 o 
   1  13   6       56.39       68.49     10.75 o 
   3  13   6       16.68       10.70      5.95 o 
   5  13   6       18.93       27.17      8.83 o 
   7  13   6        5.10        6.42      8.28 o 
  -6  14   6      164.79      215.97     18.36 o 
  -4  14   6        0.02        1.91      8.42 o 
  -2  14   6      149.44      176.39     14.67 o 
   0  14   6        2.42       -5.49      5.49 o 
   2  14   6        4.88       13.30      8.29 o 
   4  14   6        0.35       10.92      8.09 o 
  -1  15   6       11.31        9.53     15.25 o 
 -17   1   7       39.59       48.26     13.89 o 
 -15   1   7       17.31       10.39      6.09 o 
 -13   1   7        0.00       -3.90     80.37 o 
 -11   1   7      264.05      316.47     16.77 o 
  -9   1   7       26.46       38.17      2.41 o 
  -7   1   7      361.39      411.16      5.61 o 
  -5   1   7      774.75      750.82      8.47 o 
  -3   1   7        0.45        0.99      0.63 o 
  -1   1   7    14976.65    14916.55    143.24 o 
   1   1   7     5263.40     5318.30     57.07 o 
   3   1   7     5613.61     5728.69     61.80 o 
   5   1   7     2180.71     2345.10     25.51 o 
   7   1   7      272.66      261.79      4.44 o 
   9   1   7      151.19      151.14      6.98 o 
  11   1   7       16.38       14.96      4.39 o 
  13   1   7        4.94        4.38      4.96 o 
  15   1   7        4.69       10.42      7.50 o 
 -16   2   7        0.00       -6.12      6.12 o 
 -14   2   7      177.57      178.66      9.93 o 
 -12   2   7       19.48       27.40     35.57 o 
 -10   2   7       74.86       76.59     21.17 o 
  -8   2   7        5.41        4.78      1.70 o 
  -6   2   7       15.49       23.17      1.64 o 
  -4   2   7       27.59       26.85      1.75 o 
  -2   2   7      792.57      805.02      8.62 o 
   0   2   7     2498.00     2619.04     34.14 o 
   2   2   7      308.03      330.92      5.18 o 
   4   2   7      989.74     1003.24     12.01 o 
   6   2   7      213.16      233.50      4.25 o 
   8   2   7       17.03       24.34      2.34 o 
  10   2   7      308.30      280.11      8.82 o 
  12   2   7      143.66      137.45      8.07 o 
  14   2   7       99.38       99.83      8.23 o 
 -17   3   7        4.34       11.62      8.54 o 
 -15   3   7       58.89       46.16      7.35 o 
 -13   3   7        7.60       15.89      5.55 o 
 -11   3   7      482.48      489.31     11.88 o 
  -9   3   7        5.07        8.97      2.04 o 
  -7   3   7     1396.41     1501.11     16.86 o 
  -5   3   7      366.49      396.55      4.89 o 
  -3   3   7      294.89      323.17      4.01 o 
  -1   3   7     5949.59     5908.53     60.35 o 
   1   3   7     2647.29     2704.87     35.59 o 
   3   3   7      207.17      148.50      4.06 o 
   5   3   7       11.64        7.59      1.41 o 
   7   3   7        3.30        2.60      1.90 o 
   9   3   7      112.07      117.76      5.40 o 
  11   3   7       17.33       23.19      4.36 o 
  13   3   7       33.28       27.60      6.15 o 
  15   3   7       21.64       22.34     10.97 o 
 -16   4   7        0.39       -2.63      7.52 o 
 -14   4   7       45.12       65.40     10.61 o 
 -12   4   7       32.11       36.14      5.15 o 
 -10   4   7      252.65      267.28      6.79 o 
  -8   4   7      480.60      500.36      7.42 o 
  -6   4   7      104.73      113.90      2.84 o 
  -4   4   7     3177.45     3445.42     32.41 o 
  -2   4   7      425.21      434.17      5.48 o 
   0   4   7    11713.55    12782.79    136.25 o 
   2   4   7      609.62      625.14      9.11 o 
   4   4   7     1131.51     1115.44     15.24 o 
   6   4   7        4.97       10.27      2.05 o 
   8   4   7      165.54      157.63      5.62 o 
  10   4   7      284.71      259.63      8.78 o 
  12   4   7      241.85      226.16     11.45 o 
  14   4   7       31.36       11.45      7.37 o 
 -15   5   7        7.06       25.77      8.00 o 
 -13   5   7        7.89       13.18      5.48 o 
 -11   5   7       43.43       40.64      4.71 o 
  -9   5   7       99.92      124.84      4.52 o 
  -7   5   7       96.73      117.39      3.25 o 
  -5   5   7      442.97      510.79      6.59 o 
  -3   5   7      166.05      191.88      3.21 o 
  -1   5   7      139.11      194.47      3.65 o 
   1   5   7       10.33       22.41      1.48 o 
   3   5   7       20.08       35.55      2.58 o 
   5   5   7      126.42      141.19      3.87 o 
   7   5   7        9.92        9.46      2.37 o 
   9   5   7       53.10       58.72      5.83 o 
  11   5   7        2.53        5.51      4.12 o 
  13   5   7        6.51        7.00      6.43 o 
 -16   6   7       28.94       24.48     11.21 o 
 -14   6   7       34.03       40.40      9.72 o 
 -12   6   7      123.85       90.90      6.72 o 
 -10   6   7       57.00       56.91      4.84 o 
  -8   6   7      439.20      405.87      7.74 o 
  -6   6   7      184.80      171.49      3.80 o 
  -4   6   7      337.52      360.77      5.05 o 
  -2   6   7      248.85      226.32      3.98 o 
   0   6   7       22.24       34.73      1.88 o 
   2   6   7       19.75        6.70      1.33 o 
   4   6   7      262.88      232.87      5.37 o 
   6   6   7       94.77       99.09      3.75 o 
   8   6   7       94.77       81.90      4.61 o 
  10   6   7        2.17       -2.95      4.20 o 
  12   6   7        0.05       13.43      5.44 o 
  14   6   7       48.25       41.69     11.14 o 
 -15   7   7       32.94       25.58     11.15 o 
 -13   7   7       12.88        0.30      8.25 o 
 -11   7   7       65.82       65.65      6.11 o 
  -9   7   7        1.76       -1.13      3.48 o 
  -7   7   7        4.98        6.66      2.70 o 
  -5   7   7        2.67        6.00      1.61 o 
  -3   7   7        0.37       -1.19      1.40 o 
  -1   7   7      372.45      333.83      5.31 o 
   1   7   7      491.56      575.14      8.30 o 
   3   7   7      260.72      263.54      5.36 o 
   5   7   7     1144.93     1113.31     16.95 o 
   7   7   7      251.67      196.38      6.44 o 
   9   7   7      296.15      298.88     10.74 o 
  11   7   7      287.07      269.77     11.17 o 
  13   7   7       28.05       17.27      9.35 o 
 -14   8   7       19.00        7.78      9.75 o 
 -12   8   7       41.98       38.41     13.38 o 
 -10   8   7      124.67      122.39      7.95 o 
  -8   8   7       14.25       18.16      4.53 o 
  -6   8   7      195.62      181.25      7.31 o 
  -4   8   7       68.86       65.33      3.49 o 
  -2   8   7      173.70      173.95      4.37 o 
   0   8   7     1041.03      872.84     12.45 o 
   2   8   7       84.81      115.07      3.82 o 
   4   8   7     1166.82      940.62     15.10 o 
   6   8   7      340.37      322.29      9.52 o 
   8   8   7       67.55       63.32      5.81 o 
  10   8   7        7.32       14.24      9.39 o 
  12   8   7        1.40        3.64      6.71 o 
 -13   9   7       19.19        1.72      8.94 o 
 -11   9   7      131.87      137.57     13.35 o 
  -9   9   7       18.14       28.26      5.51 o 
  -7   9   7      308.99      308.50     10.07 o 
  -5   9   7      242.91      251.02      9.17 o 
  -3   9   7        0.85        1.47      3.25 o 
  -1   9   7       56.61       59.88      4.43 o 
   1   9   7      174.72      157.67      5.31 o 
   3   9   7        0.56       -1.05      2.64 o 
   5   9   7      185.14      148.77      7.23 o 
   7   9   7       64.09       59.45      5.64 o 
   9   9   7       18.53        6.97      4.88 o 
  11   9   7        5.95       -3.47      6.46 o 
 -12  10   7       28.22       15.75     19.03 o 
 -10  10   7       20.66       30.44      9.46 o 
  -8  10   7       30.08       23.87      6.23 o 
  -6  10   7      188.91      175.37      8.78 o 
  -4  10   7        0.30       -3.35      3.41 o 
  -2  10   7       65.08       55.88      4.98 o 
   0  10   7        0.01       -0.77      3.31 o 
   2  10   7        7.30       13.18      3.27 o 
   4  10   7        1.42       -0.55      3.51 o 
   6  10   7       21.22       41.05      5.93 o 
   8  10   7       13.37       13.19      7.11 o 
  10  10   7       16.62       18.90      7.31 o 
 -11  11   7        4.72        2.47      9.17 o 
  -9  11   7        2.98       -0.01      9.70 o 
  -7  11   7       22.49       24.99      6.58 o 
  -5  11   7       20.79        6.39      5.21 o 
  -3  11   7       52.97       51.49      5.80 o 
  -1  11   7        2.23       -2.48      4.44 o 
   1  11   7        5.27        1.29      3.33 o 
   3  11   7       31.94       27.32      4.79 o 
   5  11   7       24.77       24.22      4.85 o 
   7  11   7       22.74       23.27      5.29 o 
   9  11   7        6.12        5.89      9.72 o 
 -10  12   7       16.11       41.37     10.68 o 
  -8  12   7       13.66       13.60      8.80 o 
  -6  12   7       38.68       49.10     12.91 o 
  -4  12   7        1.76        1.09      5.32 o 
  -2  12   7       14.95       16.43      5.28 o 
   0  12   7       15.93       11.93      4.60 o 
   2  12   7        9.94       12.93      4.66 o 
   4  12   7        0.07       -1.84      4.28 o 
   6  12   7        8.62        5.77      7.50 o 
   8  12   7       23.62       23.45      7.45 o 
  -9  13   7        5.38       -1.77      9.91 o 
  -7  13   7        0.27       -4.63      8.51 o 
  -5  13   7        2.26        5.92      7.81 o 
  -3  13   7        2.62        6.73      7.53 o 
  -1  13   7       82.62       95.41     10.94 o 
   1  13   7       39.39       54.16      6.88 o 
   3  13   7        3.17        6.96      5.55 o 
   5  13   7        0.28       -5.17      7.40 o 
   7  13   7        0.83        3.59      8.07 o 
  -6  14   7        0.49       -2.28      8.93 o 
  -4  14   7       23.44       20.68      9.15 o 
  -2  14   7        0.07        1.01      7.83 o 
   0  14   7        0.19       -9.85      9.85 o 
   2  14   7       29.29       33.12      9.05 o 
   4  14   7       26.40       17.30     14.63 o 
 -16   0   8       50.12       33.22     10.71 o 
 -14   0   8        2.87        8.54      7.77 o 
 -12   0   8      160.71     -571.11    598.91 o 
 -10   0   8     1594.11     1529.78     24.53 o 
  -8   0   8      487.24      561.89      9.88 o 
  -6   0   8     1081.86      957.49     14.97 o 
  -4   0   8     2361.08     2276.51     31.75 o 
  -2   0   8     6183.26     6298.81     73.05 o 
   0   0   8      734.27      666.86     11.61 o 
   2   0   8     2127.39     2261.55     32.95 o 
   4   0   8      215.98      219.58      5.59 o 
   6   0   8      448.50      370.47      7.37 o 
   8   0   8      224.78      210.28      5.96 o 
  10   0   8        8.62       11.02      5.56 o 
  12   0   8       51.91       59.77     19.66 o 
  14   0   8        5.99        2.83      7.44 o 
 -17   1   8       12.75       18.33      7.28 o 
 -15   1   8       83.37       95.32      8.45 o 
 -13   1   8        2.94        6.36      5.02 o 
 -11   1   8      880.97      864.96     22.79 o 
  -9   1   8      187.19      222.31      4.60 o 
  -7   1   8     1318.01     1235.29     13.04 o 
  -5   1   8      389.62      339.13      4.61 o 
  -3   1   8      846.75      848.84      9.63 o 
  -1   1   8      656.55      688.99      7.32 o 
   1   1   8    10405.32    10998.77    121.68 o 
   3   1   8      467.22      537.12      6.85 o 
   5   1   8     4272.15     4368.58     46.35 o 
   7   1   8      427.33      409.02      6.31 o 
   9   1   8      355.77      343.16     10.37 o 
  11   1   8      207.86      192.88      8.71 o 
  13   1   8        4.49        5.68      5.10 o 
  15   1   8       19.33       27.49      8.35 o 
 -16   2   8       10.17       -1.79      6.18 o 
 -14   2   8       48.33       39.23      6.78 o 
 -12   2   8        6.65       -1.03     21.39 o 
 -10   2   8       67.13       85.09      3.54 o 
  -8   2   8      324.94      240.43      4.51 o 
  -6   2   8      738.63      503.18      6.20 o 
  -4   2   8      971.96      909.68      9.73 o 
  -2   2   8     2037.87     1904.53     20.03 o 
   0   2   8      930.36     1008.99     14.08 o 
   2   2   8     1288.99     1165.22     14.24 o 
   4   2   8      170.16      151.08      3.05 o 
   6   2   8     1014.43     1005.39     12.17 o 
   8   2   8     1295.05     1203.32     17.96 o 
  10   2   8       94.25      107.10      6.56 o 
  12   2   8      293.57      302.49     11.38 o 
  14   2   8        4.43       -0.87      5.33 o 
 -17   3   8        9.79        0.39      8.19 o 
 -15   3   8        0.39        3.40      5.86 o 
 -13   3   8       45.65       56.31      6.71 o 
 -11   3   8        3.46        2.98      3.22 o 
  -9   3   8        1.90       -0.92      1.89 o 
  -7   3   8      109.92      109.63      3.00 o 
  -5   3   8       80.34       61.61      2.12 o 
  -3   3   8      523.70      552.40      6.06 o 
  -1   3   8      537.52      565.87      7.28 o 
   1   3   8     1886.56     1918.08     27.93 o 
   3   3   8      687.27      633.64      8.55 o 
   5   3   8     1167.80     1119.62     14.45 o 
   7   3   8       58.55       70.44      3.07 o 
   9   3   8       62.74       67.99      4.83 o 
  11   3   8      132.24      111.43      9.86 o 
  13   3   8        0.21        4.92      5.29 o 
  15   3   8       99.16       90.26     13.45 o 
 -16   4   8        1.74       -6.49      7.24 o 
 -14   4   8        2.86       -5.04      5.80 o 
 -12   4   8       20.18       19.28      4.79 o 
 -10   4   8       19.98       26.77      3.27 o 
  -8   4   8      139.40      146.69      3.72 o 
  -6   4   8      518.47      521.78      6.77 o 
  -4   4   8       51.82       43.99      1.80 o 
  -2   4   8      818.32      802.59      9.90 o 
   0   4   8     1775.07     1900.68     24.17 o 
   2   4   8       22.08       48.10      1.97 o 
   4   4   8      131.05      142.25      3.79 o 
   6   4   8      159.85      138.89      4.34 o 
   8   4   8       58.73       61.44      3.96 o 
  10   4   8        3.95        3.12      6.16 o 
  12   4   8       26.64       37.57      6.06 o 
  14   4   8       52.42       40.02     11.00 o 
 -15   5   8       17.32       27.58      8.08 o 
 -13   5   8        5.17       -0.71      7.51 o 
 -11   5   8       18.23       17.91      3.89 o 
  -9   5   8        7.75        9.79      2.63 o 
  -7   5   8      152.65      158.50      3.73 o 
  -5   5   8      854.48      770.88      9.38 o 
  -3   5   8      234.55      225.01      4.06 o 
  -1   5   8     2221.13     2124.06     25.44 o 
   1   5   8     1103.28     1226.06     14.63 o 
   3   5   8      118.60       91.76      2.86 o 
   5   5   8       74.46       83.76      3.38 o 
   7   5   8      584.30      538.71     10.52 o 
   9   5   8        6.99        1.48      3.36 o 
  11   5   8      126.53      127.84      8.86 o 
  13   5   8       62.82       51.21      8.17 o 
 -16   6   8        0.08      -17.92     18.77 o 
 -14   6   8       13.13        7.81      9.06 o 
 -12   6   8        5.92        0.21      4.94 o 
 -10   6   8        2.79        4.85      3.70 o 
  -8   6   8      401.23      384.58      7.54 o 
  -6   6   8        7.30       11.07      1.83 o 
  -4   6   8     2561.27     2553.25     29.45 o 
  -2   6   8      559.00      601.15      8.18 o 
   0   6   8     1240.26     1313.63     16.74 o 
   2   6   8      540.87      532.98      8.33 o 
   4   6   8       52.56       52.02      2.90 o 
   6   6   8       57.90       58.66      3.53 o 
   8   6   8      146.45      139.80      5.98 o 
  10   6   8      113.42      128.04      7.61 o 
  12   6   8      112.46      107.32      9.29 o 
  14   6   8       25.30       27.40     23.18 o 
 -15   7   8       38.54       36.64     11.40 o 
 -13   7   8        0.69        4.24     12.29 o 
 -11   7   8      246.39      234.57     10.47 o 
  -9   7   8      143.66      148.48      7.89 o 
  -7   7   8        6.08        7.89      3.12 o 
  -5   7   8      220.32      207.78      4.87 o 
  -3   7   8      207.58      175.79      4.21 o 
  -1   7   8       12.32       12.47      1.82 o 
   1   7   8       27.01       23.02      2.12 o 
   3   7   8        8.60        3.88      1.83 o 
   5   7   8       58.78       50.90      3.76 o 
   7   7   8       61.28       47.68      3.88 o 
   9   7   8       45.51       54.99      6.35 o 
  11   7   8       15.01       21.89      5.39 o 
  13   7   8        0.62       -3.44      8.80 o 
 -14   8   8       42.48       34.08     10.96 o 
 -12   8   8        7.91       12.93     11.72 o 
 -10   8   8        1.60       10.98      4.89 o 
  -8   8   8       35.98       45.55      4.95 o 
  -6   8   8        0.18       -0.50      3.26 o 
  -4   8   8      252.92      242.44      7.05 o 
  -2   8   8        0.84        2.60      2.04 o 
   0   8   8      167.39      185.31      5.03 o 
   2   8   8       50.01       39.06      2.72 o 
   4   8   8       98.89       79.28      3.66 o 
   6   8   8        8.66        4.26      3.30 o 
   8   8   8       95.32       85.58      6.41 o 
  10   8   8       14.82       10.75      4.95 o 
  12   8   8       19.61       14.40      8.84 o 
 -13   9   8        0.24       15.18     12.76 o 
 -11   9   8        8.56       -5.35     11.57 o 
  -9   9   8      152.64      152.13      8.64 o 
  -7   9   8       93.26       97.34      6.83 o 
  -5   9   8      134.49      161.45      7.28 o 
  -3   9   8      770.61      623.31     14.41 o 
  -1   9   8        4.58       -0.91      3.06 o 
   1   9   8      628.82      480.99      9.48 o 
   3   9   8        2.90       -2.65      2.65 o 
   5   9   8      271.61      212.08      8.43 o 
   7   9   8       15.05        8.71      4.29 o 
   9   9   8       13.10        7.76      4.85 o 
  11   9   8       16.97       16.77      7.25 o 
 -12  10   8       33.94       21.73     10.38 o 
 -10  10   8      179.35      175.81     14.30 o 
  -8  10   8        0.40       -2.49      5.23 o 
  -6  10   8      192.14      188.70      9.05 o 
  -4  10   8        0.03       -2.79      3.33 o 
  -2  10   8      103.42       69.97      5.46 o 
   0  10   8      185.29      142.78      7.44 o 
   2  10   8      169.81      131.64      6.39 o 
   4  10   8      156.83      153.06     11.77 o 
   6  10   8       38.32       23.84      4.94 o 
   8  10   8       87.49       74.45      6.75 o 
  10  10   8       12.41       11.36      6.90 o 
 -11  11   8       13.63       14.00      9.50 o 
  -9  11   8       16.01       23.73      8.91 o 
  -7  11   8       43.34       52.32     21.37 o 
  -5  11   8        0.05       -2.03      4.17 o 
  -3  11   8       17.47       20.97      4.84 o 
  -1  11   8        6.54        8.84      4.28 o 
   1  11   8       11.00       10.20      3.96 o 
   3  11   8        0.03       -0.41      3.66 o 
   5  11   8        9.94       16.27      4.65 o 
   7  11   8       50.82       57.79     10.14 o 
   9  11   8       45.09       58.84     12.28 o 
 -10  12   8        0.69       -0.74      8.71 o 
  -8  12   8       14.54       18.34      8.79 o 
  -6  12   8       14.27       12.83      8.66 o 
  -4  12   8        0.01       -5.58      6.15 o 
  -2  12   8        3.44        8.34      5.41 o 
   0  12   8       32.69       42.14      5.33 o 
   2  12   8       27.23       25.50      4.96 o 
   4  12   8       25.21       13.45      5.00 o 
   6  12   8       34.86       39.20      7.49 o 
   8  12   8        0.26       10.42      7.01 o 
  -9  13   8       18.42       45.95     16.08 o 
  -7  13   8        8.39       -0.13      8.17 o 
  -5  13   8        7.60       15.22      8.27 o 
  -3  13   8       25.88       27.57      8.76 o 
  -1  13   8        9.75        2.43      6.85 o 
   1  13   8       25.37       18.88      5.78 o 
   3  13   8       40.63       35.82      5.88 o 
   5  13   8        8.16        1.25      7.85 o 
   7  13   8        3.00       -2.80      9.85 o 
  -6  14   8        0.50      -10.01     10.01 o 
  -4  14   8        0.31        5.65     10.89 o 
  -2  14   8        0.00       -2.45      7.52 o 
   0  14   8        1.42       -7.27      7.27 o 
   2  14   8        0.97       -7.27      7.27 o 
   4  14   8        0.04       -7.90      8.61 o 
 -17   1   9       32.09       30.89      8.32 o 
 -15   1   9       70.35       83.09      8.32 o 
 -13   1   9       21.64       14.19      5.47 o 
 -11   1   9      733.08      770.68     13.15 o 
  -9   1   9      495.88      435.67      6.63 o 
  -7   1   9      770.63      817.48      9.66 o 
  -5   1   9      358.01      378.32      5.24 o 
  -3   1   9     1132.21     1177.51     12.38 o 
  -1   1   9       49.10       55.07      1.61 o 
   1   1   9       40.30       43.77      1.49 o 
   3   1   9      284.01      290.95      4.27 o 
   5   1   9      776.60      756.77      9.76 o 
   7   1   9       49.66       65.87      2.88 o 
   9   1   9      141.43      156.79      7.18 o 
  11   1   9      175.82      160.17      8.18 o 
  13   1   9       38.34       28.27      6.78 o 
  15   1   9       45.50       55.43     11.87 o 
 -16   2   9        5.82       -0.15      6.11 o 
 -14   2   9       10.78        8.18      5.67 o 
 -12   2   9       52.95       54.39     33.98 o 
 -10   2   9      162.85      174.72      5.04 o 
  -8   2   9        9.66        8.79      1.36 o 
  -6   2   9       25.68       21.79      1.61 o 
  -4   2   9       11.86        6.13      1.21 o 
  -2   2   9      134.60      166.67      3.85 o 
   0   2   9     1294.50     1346.75     17.18 o 
   2   2   9      210.34      240.21      3.99 o 
   4   2   9      750.87      793.46     10.48 o 
   6   2   9      267.98      284.62      5.19 o 
   8   2   9      209.98      208.24      6.58 o 
  10   2   9        9.76        7.88      4.06 o 
  12   2   9       19.85       16.67      5.53 o 
  14   2   9       24.06       20.66      6.16 o 
 -17   3   9        3.66       -7.17      7.17 o 
 -15   3   9        0.88       -4.41      5.52 o 
 -13   3   9       24.97       25.31      5.77 o 
 -11   3   9        4.78        3.76      2.85 o 
  -9   3   9      151.62      133.20      4.17 o 
  -7   3   9        0.30       -1.36      1.36 o 
  -5   3   9      111.78       96.80      2.49 o 
  -3   3   9      158.84      197.98      3.23 o 
  -1   3   9     1039.48     1155.08     14.27 o 
   1   3   9      424.39      422.16      7.88 o 
   3   3   9      158.35      172.21      3.44 o 
   5   3   9      879.00      817.01     11.17 o 
   7   3   9     1179.99     1066.82     15.41 o 
   9   3   9      111.55      109.18      6.25 o 
  11   3   9      356.18      332.85     11.49 o 
  13   3   9      112.73      112.16      8.36 o 
  15   3   9       16.99       17.90     10.76 o 
 -16   4   9        0.41       -8.84      9.71 o 
 -14   4   9        0.09       -3.22      5.34 o 
 -12   4   9       15.64       10.68      5.08 o 
 -10   4   9       42.44       49.49      3.73 o 
  -8   4   9       14.46       12.49      2.10 o 
  -6   4   9       11.86        2.32      1.44 o 
  -4   4   9     1006.28     1063.06     12.51 o 
  -2   4   9      560.66      489.11      7.12 o 
   0   4   9      449.58      474.69      8.23 o 
   2   4   9        1.39       -1.53      1.53 o 
   4   4   9       54.56       66.60      2.77 o 
   6   4   9     1168.78     1074.36     15.41 o 
   8   4   9      782.82      728.15     14.13 o 
  10   4   9       31.76       28.70      4.95 o 
  12   4   9      126.80      123.83      8.21 o 
  14   4   9        8.08       -6.09      8.84 o 
 -15   5   9        0.33       -4.12      6.63 o 
 -13   5   9        7.64        6.81      5.43 o 
 -11   5   9       13.43       12.40      4.59 o 
  -9   5   9       58.51       63.19      3.83 o 
  -7   5   9       11.12        3.69      1.69 o 
  -5   5   9      608.08      661.49      8.37 o 
  -3   5   9      556.51      540.37      7.18 o 
  -1   5   9      717.11      688.66      9.58 o 
   1   5   9      878.49      923.72     13.13 o 
   3   5   9      148.52      137.68      3.41 o 
   5   5   9       45.97       53.76      2.95 o 
   7   5   9       50.34       58.50      3.81 o 
   9   5   9        1.99        1.88      3.40 o 
  11   5   9        8.28        4.98      5.26 o 
  13   5   9        2.77        2.51      7.66 o 
 -16   6   9        1.58        6.91     12.03 o 
 -14   6   9        1.81        2.07      6.78 o 
 -12   6   9        5.81        1.44      7.19 o 
 -10   6   9       72.03       77.83      5.37 o 
  -8   6   9       60.42       55.25      3.62 o 
  -6   6   9        7.50        5.70      1.84 o 
  -4   6   9      165.33      173.73      3.93 o 
  -2   6   9        2.47        0.19      1.51 o 
   0   6   9      765.45      850.01     10.93 o 
   2   6   9      682.14      667.66      8.51 o 
   4   6   9       62.30       76.09      3.41 o 
   6   6   9      956.24      876.61     15.01 o 
   8   6   9      191.68      180.85      8.05 o 
  10   6   9       68.09       69.00      6.36 o 
  12   6   9       30.80       31.19      7.40 o 
 -15   7   9       13.53       14.56     10.68 o 
 -13   7   9        2.66      -10.15     11.27 o 
 -11   7   9       55.54       45.19      7.37 o 
  -9   7   9       92.83       77.43      5.84 o 
  -7   7   9       36.35       34.29      3.73 o 
  -5   7   9      187.43      200.76      5.17 o 
  -3   7   9       47.01       39.35      2.56 o 
  -1   7   9       31.17       40.73      2.59 o 
   1   7   9      938.44      808.17     12.12 o 
   3   7   9      168.95      187.79      4.54 o 
   5   7   9      512.88      466.35      9.62 o 
   7   7   9       28.71       31.92      3.97 o 
   9   7   9       17.56       34.39      9.94 o 
  11   7   9       18.30       23.90      6.86 o 
  13   7   9        0.07        6.44     13.12 o 
 -14   8   9        7.64        0.79     16.23 o 
 -12   8   9       37.56       23.07     10.42 o 
 -10   8   9      393.21      378.45     15.10 o 
  -8   8   9      103.69       88.88      6.67 o 
  -6   8   9      215.94      192.86      7.80 o 
  -4   8   9       42.04       32.84      3.57 o 
  -2   8   9      241.32      214.18      5.49 o 
   0   8   9        0.02       -1.84      1.84 o 
   2   8   9      762.17      683.79      9.92 o 
   4   8   9      377.43      308.56      6.88 o 
   6   8   9      172.80      149.11      6.94 o 
   8   8   9      115.67       95.07      6.58 o 
  10   8   9       89.05       74.81      7.80 o 
  12   8   9       32.79       25.04      9.54 o 
 -13   9   9        2.05       -3.93      9.02 o 
 -11   9   9       72.27       69.50     11.22 o 
  -9   9   9       23.16       22.91      6.41 o 
  -7   9   9        0.50       -3.83      3.90 o 
  -5   9   9      162.71      144.91      7.06 o 
  -3   9   9      176.79      168.29      7.30 o 
  -1   9   9      628.93      527.32     13.37 o 
   1   9   9      641.98      520.90     10.56 o 
   3   9   9      190.94      185.55      6.99 o 
   5   9   9       18.14        9.27      3.79 o 
   7   9   9      138.15      127.39      7.56 o 
   9   9   9        2.78       -4.10      5.73 o 
  11   9   9        3.86        0.86      8.16 o 
 -12  10   9        0.43        1.47     25.15 o 
 -10  10   9        0.56       20.76     16.75 o 
  -8  10   9        6.17        3.17      5.61 o 
  -6  10   9       15.81       13.52      4.62 o 
  -4  10   9       46.68       42.62      5.40 o 
  -2  10   9        0.25       -3.63      3.63 o 
   0  10   9      124.86      106.03      6.73 o 
   2  10   9      233.14      186.13      9.87 o 
   4  10   9       42.76       42.78      4.86 o 
   6  10   9      219.32      172.57      8.34 o 
   8  10   9       20.45       19.11      5.23 o 
  10  10   9        3.47        8.68     10.26 o 
 -11  11   9        0.56       -3.39      8.80 o 
  -9  11   9        0.11       -0.47      8.02 o 
  -7  11   9       59.76       29.52     11.05 o 
  -5  11   9       16.65       25.91      6.06 o 
  -3  11   9       49.69       46.07      6.71 o 
  -1  11   9        5.03        2.28      4.63 o 
   1  11   9        6.49       15.05      4.08 o 
   3  11   9       10.26       15.04      4.33 o 
   5  11   9       54.74       46.19      5.55 o 
   7  11   9        5.90        0.46      4.52 o 
   9  11   9      152.27      156.55     15.57 o 
 -10  12   9        0.53       -8.30      8.30 o 
  -8  12   9        2.66       -7.68      7.68 o 
  -6  12   9        1.05       -4.02      6.77 o 
  -4  12   9       32.29       39.43     13.22 o 
  -2  12   9        0.83        5.27      5.12 o 
   0  12   9       68.08       61.08      7.03 o 
   2  12   9        1.07       -2.44      4.05 o 
   4  12   9       20.72       26.99      5.20 o 
   6  12   9       14.84        4.72      6.44 o 
   8  12   9       57.78       80.93     13.26 o 
  -7  13   9       14.52        6.29      8.90 o 
  -5  13   9       10.87       21.65      8.60 o 
  -3  13   9        2.73       -8.47      9.28 o 
  -1  13   9        3.68        5.85      7.07 o 
   1  13   9        3.63        2.38      4.75 o 
   3  13   9        1.71       -3.52      5.72 o 
   5  13   9       83.00       81.26      9.20 o 
  -6  14   9        3.92        8.51     13.80 o 
  -4  14   9       91.41       84.70     11.81 o 
  -2  14   9       39.99       44.72      9.73 o 
   0  14   9       13.10        1.83      7.63 o 
   2  14   9       18.71       13.29      8.05 o 
 -16   0  10        8.04        4.18      9.28 o 
 -14   0  10      138.03      121.63     19.14 o 
 -12   0  10        0.45       -3.66      5.24 o 
 -10   0  10     1251.57     1170.72     21.24 o 
  -8   0  10       93.79       73.69      3.80 o 
  -6   0  10     4278.98     4147.02     62.67 o 
  -4   0  10     2590.14     2475.48     34.59 o 
  -2   0  10    33788.58    35242.32    494.03 o 
   0   0  10     7576.36     8756.82    134.35 o 
   2   0  10    18459.71    20685.76    355.57 o 
   4   0  10     4411.42     4634.41     82.83 o 
   6   0  10      717.37      810.82     15.64 o 
   8   0  10     1274.81     1158.46     33.65 o 
  10   0  10        8.13       10.04      5.64 o 
  12   0  10        0.07        1.76      6.91 o 
  14   0  10       39.38       48.14     11.93 o 
 -17   1  10       22.80       11.00      6.90 o 
 -15   1  10      117.03      107.17      8.94 o 
 -13   1  10        8.87        9.71      6.11 o 
 -11   1  10      277.09      248.15     10.79 o 
  -9   1  10       34.32       49.72      2.71 o 
  -7   1  10       31.08       19.85      1.81 o 
  -5   1  10     3726.65     3798.67     38.72 o 
  -1   1  10     5107.64     5686.33     57.54 o 
   1   1  10     2207.37     2524.21     30.00 o 
   3   1  10      263.07      246.81      4.03 o 
   5   1  10     1895.19     1866.39     21.59 o 
   7   1  10        3.35        2.91      1.88 o 
   9   1  10      145.88      144.20      7.06 o 
  11   1  10        0.85       -3.92      3.92 o 
  13   1  10        9.14        8.37      5.41 o 
  15   1  10       36.74       51.86     17.94 o 
 -16   2  10       40.37       56.78      8.07 o 
 -14   2  10       35.90       20.89      6.06 o 
 -12   2  10      211.17      193.53      7.79 o 
 -10   2  10      171.27      151.13      4.99 o 
  -8   2  10     1055.27      967.46     10.95 o 
  -6   2  10      599.26      585.75      7.26 o 
  -4   2  10     2053.18     2009.17     22.59 o 
  -2   2  10     1297.61     1292.12     15.51 o 
   0   2  10        1.11        7.81      1.03 o 
   2   2  10     2793.52     2968.76     36.39 o 
   4   2  10       77.58       90.89      2.80 o 
   6   2  10      439.31      465.13      7.93 o 
   8   2  10       16.05       13.24      3.64 o 
  10   2  10       14.10       14.84      4.51 o 
  12   2  10        5.22        7.54      5.10 o 
  14   2  10        3.85        3.14      7.17 o 
 -17   3  10        0.23        5.42      7.64 o 
 -15   3  10        0.62        8.51      6.18 o 
 -13   3  10       17.29       13.46      5.58 o 
 -11   3  10        0.81        6.46      3.49 o 
  -9   3  10       43.71       55.28      3.16 o 
  -7   3  10        5.71        6.89      1.56 o 
  -5   3  10        0.96       -1.17      1.17 o 
  -3   3  10       57.43       52.91      1.83 o 
  -1   3  10       36.62       22.71      1.43 o 
   1   3  10      553.10      579.02      9.31 o 
   3   3  10      502.87      529.04      7.63 o 
   5   3  10      114.21      124.13      3.52 o 
   7   3  10      155.75      169.77      5.15 o 
   9   3  10       41.21       40.62      4.88 o 
  11   3  10       16.70       16.02      4.94 o 
  13   3  10       49.56       49.13      7.23 o 
 -16   4  10        3.01       -5.25      6.85 o 
 -14   4  10       14.35       13.81     12.44 o 
 -12   4  10        4.81       11.09      5.03 o 
 -10   4  10        8.42        8.73      3.14 o 
  -8   4  10      215.29      285.00      5.63 o 
  -6   4  10      123.54      113.63      2.95 o 
  -4   4  10     1704.80     1612.34     18.90 o 
  -2   4  10     2385.30     2393.91     28.00 o 
   0   4  10      303.61      265.70      5.76 o 
   2   4  10      295.11      303.32      7.03 o 
   4   4  10       85.08       83.93      2.90 o 
   6   4  10      210.21      204.63      5.61 o 
   8   4  10      307.20      294.68      8.69 o 
  10   4  10        8.49        3.84      4.39 o 
  12   4  10       21.27       20.36      5.68 o 
  14   4  10        3.39        5.77      9.64 o 
 -15   5  10        5.25       -7.03      7.03 o 
 -13   5  10        8.66       -0.27      6.71 o 
 -11   5  10        0.23        1.79      4.53 o 
  -9   5  10      176.23      182.20      5.64 o 
  -7   5  10      291.41      280.94      4.94 o 
  -5   5  10      394.03      374.69      6.24 o 
  -3   5  10     1960.60     2021.89     23.10 o 
  -1   5  10      363.88      410.95      6.08 o 
   1   5  10       29.93       26.80      2.59 o 
   3   5  10       21.75       16.32      2.11 o 
   5   5  10      173.79      181.68      4.88 o 
   7   5  10      456.15      435.80      9.90 o 
   9   5  10      126.97      141.72      6.54 o 
  11   5  10       11.51       10.06      5.00 o 
  13   5  10       11.78        1.82      8.82 o 
 -16   6  10        0.05      -10.68     11.62 o 
 -14   6  10        6.76        6.64      6.82 o 
 -12   6  10        3.35       -0.54      5.81 o 
 -10   6  10       64.06       74.04      6.98 o 
  -8   6  10      268.53      236.60      7.22 o 
  -6   6  10        0.36        1.20      1.98 o 
  -4   6  10      667.44      682.81     10.11 o 
  -2   6  10       23.14       23.67      1.94 o 
   0   6  10      124.30      145.86      3.39 o 
   2   6  10      224.42      200.52      3.76 o 
   4   6  10      291.60      269.22      5.90 o 
   6   6  10      174.89      200.01      6.08 o 
   8   6  10      211.05      206.93      7.66 o 
  10   6  10        1.48       -5.34      5.34 o 
  12   6  10        0.56      -10.49     11.20 o 
 -15   7  10       28.63       37.38     18.36 o 
 -13   7  10       47.62       37.96      8.08 o 
 -11   7  10      107.58      118.98      9.61 o 
  -9   7  10       13.93        9.69      4.18 o 
  -7   7  10       43.96       51.26      5.12 o 
  -5   7  10       98.15       77.11      3.96 o 
  -3   7  10      142.49      162.80      4.72 o 
  -1   7  10       16.41       20.06      2.27 o 
   1   7  10        2.69       -0.39      1.80 o 
   3   7  10      118.10       97.61      3.30 o 
   5   7  10       93.23       77.95      4.10 o 
   7   7  10       64.73       81.43      4.83 o 
   9   7  10       16.28       18.73      7.58 o 
  11   7  10       47.59       59.92      7.75 o 
  13   7  10        1.66      -15.45     15.45 o 
 -14   8  10        7.76        9.43     14.73 o 
 -12   8  10       36.81       40.73      8.13 o 
 -10   8  10       46.48       48.38      7.49 o 
  -8   8  10      100.38       91.35      6.88 o 
  -6   8  10      196.54      166.08      8.61 o 
  -4   8  10       15.28       16.53      3.05 o 
  -2   8  10      867.61      715.34     11.43 o 
   0   8  10        0.07       -1.96      1.96 o 
   2   8  10      469.84      368.33      7.15 o 
   4   8  10      108.77       87.17      3.78 o 
   6   8  10       37.88       34.20      5.11 o 
   8   8  10       66.25       49.07      5.47 o 
  10   8  10        4.41        2.13      4.83 o 
  12   8  10        2.99       -0.39      8.61 o 
 -13   9  10       17.26        7.85      9.74 o 
 -11   9  10        5.19       -7.54      7.54 o 
  -9   9  10      251.51      212.19     11.74 o 
  -7   9  10        9.21        0.37      5.25 o 
  -5   9  10      616.36      509.75     14.34 o 
  -3   9  10      377.38      273.56      9.93 o 
  -1   9  10      976.44      845.89     17.97 o 
   1   9  10      696.63      513.36     11.28 o 
   3   9  10      208.02      190.65     11.65 o 
   5   9  10      331.09      266.75      9.28 o 
   7   9  10       13.94       18.86      4.49 o 
   9   9  10       46.03       59.15      6.36 o 
  11   9  10        5.52       -8.34      8.34 o 
 -12  10  10        2.17       -2.66      8.79 o 
 -10  10  10        5.40       -0.62     13.95 o 
  -8  10  10       10.96       25.02      6.46 o 
  -6  10  10      155.30      133.10      9.18 o 
  -4  10  10        0.79       -4.72      4.72 o 
  -2  10  10      401.45      321.52     12.67 o 
   0  10  10      105.97      104.63      7.64 o 
   2  10  10      516.29      449.41     12.47 o 
   4  10  10      189.84      167.27      8.97 o 
   6  10  10      153.68      147.12      7.82 o 
   8  10  10       78.21       66.24      6.55 o 
  10  10  10       11.70       13.05     17.09 o 
 -11  11  10        0.69       12.60      9.52 o 
  -9  11  10       75.02       94.75     11.96 o 
  -7  11  10        0.44       10.30      7.22 o 
  -5  11  10       23.22       24.77      6.55 o 
  -3  11  10        0.40       -6.67      6.67 o 
  -1  11  10       33.40       42.96      6.33 o 
   1  11  10      110.39       92.22      6.19 o 
   3  11  10        7.37        8.28      4.07 o 
   5  11  10       96.81       86.72      7.07 o 
   7  11  10       31.01       46.87      7.59 o 
   9  11  10        7.60       23.62     16.60 o 
 -10  12  10        3.98        0.85     16.34 o 
  -8  12  10       13.18        4.32     13.02 o 
  -6  12  10        7.57        7.23      7.62 o 
  -4  12  10        3.61        5.57      6.40 o 
  -2  12  10       71.24       65.19      7.64 o 
   0  12  10       64.77       51.55      9.30 o 
   2  12  10       28.77       20.71      4.88 o 
   4  12  10       17.27       11.21      7.50 o 
   6  12  10      120.15      130.03     13.90 o 
  -7  13  10       24.94       21.29     10.89 o 
  -5  13  10       10.95       10.89      8.07 o 
  -3  13  10        1.95       10.04      8.25 o 
  -1  13  10        2.68       -1.23      5.83 o 
   1  13  10        1.65       -8.52      8.52 o 
   3  13  10        0.05       -6.03      6.03 o 
   5  13  10        6.51       -4.16      6.63 o 
  -4  14  10        1.96        5.23     11.46 o 
  -2  14  10        2.48        0.57      7.71 o 
   0  14  10       66.43       73.61     10.81 o 
   2  14  10        0.61        5.49      8.00 o 
 -17   1  11       10.50        4.36      7.05 o 
 -15   1  11       31.51       33.71      7.43 o 
 -13   1  11       31.51       28.21      5.92 o 
 -11   1  11        5.10        5.60      3.16 o 
  -9   1  11     1046.29      963.74     13.30 o 
  -7   1  11        6.45        6.48      1.54 o 
  -5   1  11     5000.89     4953.69     47.96 o 
  -3   1  11      304.34      294.37      3.93 o 
  -1   1  11     1587.21     1513.92     18.27 o 
   1   1  11       21.03       24.37      1.36 o 
   3   1  11       37.96       25.40      1.65 o 
   5   1  11      104.27      120.70      4.09 o 
   7   1  11       17.49       18.24      3.47 o 
   9   1  11       51.63       55.37      5.19 o 
  11   1  11        5.34        0.75      4.48 o 
  13   1  11       10.52        1.63      5.25 o 
 -16   2  11        1.27       -6.04      6.04 o 
 -14   2  11       42.11       58.25      7.09 o 
 -12   2  11      163.83      174.82      8.30 o 
 -10   2  11      125.46      116.78      4.90 o 
  -8   2  11      355.23      420.38      6.26 o 
  -6   2  11      397.74      375.42      5.33 o 
  -4   2  11        0.00       -1.07      1.07 o 
  -2   2  11     1662.83     1851.32     21.71 o 
   0   2  11      160.23      179.24      3.35 o 
   2   2  11      500.53      548.81      7.42 o 
   4   2  11      225.93      206.23      3.89 o 
   6   2  11      139.39      159.56      4.49 o 
   8   2  11      972.65      874.82     19.22 o 
  10   2  11      472.02      444.96     13.00 o 
  12   2  11      387.92      392.66     13.25 o 
  14   2  11      126.25      133.63     11.06 o 
 -17   3  11        2.43       -6.20      9.60 o 
 -15   3  11      104.33      117.76     10.88 o 
 -13   3  11       12.22        0.73      5.13 o 
 -11   3  11      305.43      286.51      9.04 o 
  -9   3  11        0.03       -2.23      2.23 o 
  -7   3  11       56.40       50.11      2.31 o 
  -5   3  11       44.35       59.00      2.20 o 
  -3   3  11       11.77       12.53      1.34 o 
  -1   3  11      240.90      227.07      4.42 o 
   1   3  11      699.66      684.05     10.72 o 
   3   3  11     1741.58     1643.78     18.98 o 
   5   3  11       24.36       28.47      2.39 o 
   7   3  11      967.97      859.79     16.77 o 
   9   3  11       12.57       14.65      4.25 o 
  11   3  11       20.69       22.18      5.19 o 
  13   3  11       29.54       23.40      6.30 o 
 -16   4  11        2.43       -1.86      7.50 o 
 -14   4  11        2.50       -1.26      7.73 o 
 -12   4  11       22.44       30.90      8.98 o 
 -10   4  11       13.97        6.63      3.74 o 
  -8   4  11      676.39      710.01     10.48 o 
  -6   4  11       40.43       51.28      2.56 o 
  -4   4  11     1678.44     1579.09     17.70 o 
  -2   4  11      330.44      367.72      5.89 o 
   0   4  11       64.53       55.17      3.18 o 
   2   4  11      712.10      629.44     11.46 o 
   4   4  11      536.42      509.03      7.39 o 
   6   4  11      159.37      174.58      6.36 o 
   8   4  11      182.95      153.91      6.51 o 
  10   4  11       13.40       15.15      4.76 o 
  12   4  11        6.04        6.69      5.29 o 
  14   4  11        0.80       -6.51      9.19 o 
 -15   5  11        9.22        7.34      8.92 o 
 -13   5  11        0.59       -1.31      6.26 o 
 -11   5  11        0.95       -5.12      5.12 o 
  -9   5  11        2.04       -0.82      2.93 o 
  -7   5  11       60.23       63.95      3.03 o 
  -5   5  11       11.75       19.93      2.24 o 
  -3   5  11      411.00      385.84      6.12 o 
  -1   5  11       26.45       21.77      1.78 o 
   1   5  11      219.21      231.48      5.85 o 
   3   5  11       68.00       70.43      3.36 o 
   5   5  11      171.46      154.01      5.01 o 
   7   5  11      140.95      135.42      5.97 o 
   9   5  11      117.79      104.62      6.58 o 
  11   5  11       30.32       39.53      8.04 o 
  13   5  11        8.59       10.07      9.44 o 
 -14   6  11       18.01       18.35      7.72 o 
 -12   6  11       71.38       70.87      8.67 o 
 -10   6  11       97.59      100.27      8.40 o 
  -8   6  11       17.50       18.72      3.78 o 
  -6   6  11       14.76       25.60      2.85 o 
  -4   6  11       10.28        5.77      1.97 o 
  -2   6  11       29.14       24.30      2.24 o 
   0   6  11       20.55       35.69      2.51 o 
   2   6  11      481.27      482.01      9.45 o 
   4   6  11       96.88       82.96      3.78 o 
   6   6  11      176.81      183.19      6.19 o 
   8   6  11        4.85        9.23      3.90 o 
  10   6  11      104.75      100.59      8.07 o 
  12   6  11        9.63        6.95      8.77 o 
 -15   7  11        7.58       27.84     11.15 o 
 -13   7  11       32.87       21.28      7.60 o 
 -11   7  11       41.82       36.61      7.24 o 
  -9   7  11      285.40      249.23     12.01 o 
  -7   7  11      117.46       93.25      5.88 o 
  -5   7  11      346.72      331.71      9.84 o 
  -3   7  11       70.58       64.78      3.25 o 
  -1   7  11      689.02      634.39     10.14 o 
   1   7  11      149.95      136.79      5.97 o 
   3   7  11      492.03      432.54      8.14 o 
   5   7  11       68.62       59.33      3.86 o 
   7   7  11        1.04        2.65      3.29 o 
   9   7  11      190.47      175.19     10.10 o 
  11   7  11       11.10       16.19      8.73 o 
 -14   8  11       23.11       15.02     10.41 o 
 -12   8  11       14.43        2.95      6.62 o 
 -10   8  11        2.35        1.37      6.33 o 
  -8   8  11      283.10      253.93     12.22 o 
  -6   8  11        1.87       -3.87      3.87 o 
  -4   8  11     1460.53     1221.92     19.13 o 
  -2   8  11      487.34      459.60      8.54 o 
   0   8  11      200.72      141.55      4.60 o 
   2   8  11      319.40      247.47      5.83 o 
   4   8  11        2.67        5.02      2.28 o 
   6   8  11      133.71      109.24      6.96 o 
   8   8  11        2.95        2.67      4.18 o 
  10   8  11       62.61       77.42     27.23 o 
 -13   9  11       13.89       20.67     10.19 o 
 -11   9  11        0.69       -2.71      6.17 o 
  -9   9  11        7.50        7.01      5.84 o 
  -7   9  11        0.13       -2.09      4.91 o 
  -5   9  11        5.87        5.59      4.84 o 
  -3   9  11      215.65      210.79     11.45 o 
  -1   9  11      471.79      419.52     12.78 o 
   1   9  11       60.63       69.37      5.80 o 
   3   9  11      271.96      237.41      7.87 o 
   5   9  11       26.27       35.77      4.49 o 
   7   9  11       25.04       22.63      4.68 o 
   9   9  11        0.84       -6.49      6.49 o 
  11   9  11        3.01        8.94     15.40 o 
 -12  10  11        6.98      -12.77     28.73 o 
 -10  10  11      139.68      120.79     12.76 o 
  -8  10  11       23.38       26.03      6.70 o 
  -6  10  11      186.08      196.73     10.93 o 
  -4  10  11       18.77       10.38      6.94 o 
  -2  10  11       69.98       65.34      9.63 o 
   0  10  11      169.29      173.08      9.44 o 
   2  10  11        9.25       21.59      3.90 o 
   4  10  11       38.40       41.12      4.87 o 
   6  10  11      111.20      118.99      6.99 o 
   8  10  11        4.01        4.74      6.12 o 
  10  10  11       22.27        6.57      8.72 o 
 -11  11  11        7.17       12.64      9.53 o 
  -9  11  11       36.65       32.31      9.36 o 
  -7  11  11       16.03       11.01      6.12 o 
  -5  11  11       81.15       72.78      7.73 o 
  -3  11  11      125.71      114.20      8.56 o 
  -1  11  11       95.82       94.30      8.14 o 
   1  11  11        6.72        0.61      4.66 o 
   3  11  11       16.26       23.76      4.76 o 
   5  11  11       37.35       36.54      5.23 o 
   7  11  11       69.26       88.40      9.38 o 
 -10  12  11        1.06        3.74     10.94 o 
  -8  12  11        0.07       -6.75      6.75 o 
  -6  12  11        4.91        9.00      7.47 o 
  -4  12  11        0.71        2.46      5.51 o 
  -2  12  11        7.37        2.31      5.33 o 
   0  12  11       18.52       24.75      9.48 o 
   2  12  11       60.75       67.16      7.47 o 
   4  12  11       11.78       19.96      6.30 o 
   6  12  11      109.06      113.02     10.15 o 
  -7  13  11       13.06        7.09      8.83 o 
  -5  13  11       12.31       16.66      8.27 o 
  -3  13  11       61.12       62.40      9.89 o 
  -1  13  11      182.35      190.29     11.89 o 
   1  13  11        1.50        2.94      6.09 o 
   3  13  11        1.53       -5.17      5.92 o 
   5  13  11       11.81        6.92      6.99 o 
  -4  14  11       15.54       22.03      9.32 o 
  -2  14  11        0.35       -6.92      7.20 o 
   0  14  11        0.04        3.86     17.17 o 
 -16   0  12        0.11       -3.54     11.51 o 
 -14   0  12       95.03       86.93     11.15 o 
 -12   0  12       40.18       24.73      6.49 o 
 -10   0  12       24.50       16.38      4.59 o 
  -8   0  12      600.24      638.97     12.81 o 
  -6   0  12      152.10      131.21      4.39 o 
  -4   0  12     3228.27     3336.70     46.06 o 
  -2   0  12      156.57      207.01      4.48 o 
   0   0  12      229.97      264.65      5.71 o 
   2   0  12     1355.61     1303.99     28.51 o 
   4   0  12        3.31        2.04      2.11 o 
   6   0  12       51.97       60.72      5.15 o 
   8   0  12       46.45       42.70      6.39 o 
  10   0  12       13.68       15.27      6.48 o 
  12   0  12       33.51       21.53      9.59 o 
  14   0  12       14.26      -12.45     12.45 o 
 -17   1  12        8.84       -1.36      8.80 o 
 -15   1  12        2.41       -0.46      5.80 o 
 -13   1  12      180.32      143.39      8.70 o 
 -11   1  12       17.04        7.88      3.52 o 
  -9   1  12      422.73      417.38      7.51 o 
  -7   1  12       51.97       62.37      2.54 o 
  -5   1  12      810.24      946.50     10.43 o 
  -3   1  12     2430.86     2438.55     25.80 o 
  -1   1  12     1109.24     1242.55     14.52 o 
   1   1  12     1484.33     1531.09     18.79 o 
   3   1  12        1.89       -1.34      1.34 o 
   5   1  12      171.17      160.27      4.70 o 
   7   1  12      190.12      189.39      7.32 o 
   9   1  12      104.86       98.32      6.28 o 
  11   1  12       63.97       66.14      9.30 o 
  13   1  12      201.84      190.16     10.16 o 
 -16   2  12       66.28       64.43      9.71 o 
 -14   2  12        8.83        7.10      5.84 o 
 -12   2  12      305.13      303.90     11.56 o 
 -10   2  12       43.71       44.83      4.23 o 
  -8   2  12      145.77      181.08      4.44 o 
  -6   2  12       64.63       45.01      2.12 o 
  -4   2  12       64.70       89.13      2.54 o 
  -2   2  12      159.17      156.95      3.31 o 
   0   2  12      112.85      102.75      2.65 o 
   2   2  12     1508.18     1510.15     18.19 o 
   4   2  12       70.25       76.89      3.50 o 
   6   2  12      944.32      883.05     14.61 o 
   8   2  12      265.93      276.14      9.45 o 
  10   2  12      722.23      674.76     17.05 o 
  12   2  12      224.56      258.61     11.15 o 
  14   2  12      189.62      184.80     15.59 o 
 -15   3  12       56.50       40.91      8.68 o 
 -13   3  12       19.70        4.22      5.52 o 
 -11   3  12        5.31       -3.82      3.82 o 
  -9   3  12      465.43      426.51      8.08 o 
  -7   3  12        9.30       15.04      1.82 o 
  -5   3  12      390.92      427.46      6.28 o 
  -3   3  12      307.56      273.78      5.76 o 
  -1   3  12        3.76        4.71      1.26 o 
   1   3  12        1.06       -0.18      1.71 o 
   3   3  12      922.24      891.50     11.12 o 
   5   3  12      459.94      459.50      7.95 o 
   7   3  12      924.65      886.08     19.15 o 
   9   3  12      179.40      173.04      8.02 o 
  11   3  12       54.06       53.65      6.30 o 
  13   3  12       64.50       50.16      9.09 o 
 -16   4  12        5.13       -7.19      7.19 o 
 -14   4  12        1.40       -6.23      6.23 o 
 -12   4  12       48.41       55.29      7.70 o 
 -10   4  12       12.13        2.75      4.38 o 
  -8   4  12      207.20      193.91      5.83 o 
  -6   4  12      245.75      235.00      4.83 o 
  -4   4  12       44.47       53.10      2.15 o 
  -2   4  12     1043.78     1016.41     13.02 o 
   0   4  12      884.47      871.09     13.47 o 
   2   4  12      437.30      427.99      8.18 o 
   4   4  12        4.86        8.79      2.03 o 
   6   4  12      897.62      840.27     16.29 o 
   8   4  12       30.65       40.70      4.66 o 
  10   4  12      256.60      265.21     10.24 o 
  12   4  12        0.65        1.29      5.24 o 
 -15   5  12        2.06        2.40     10.13 o 
 -13   5  12        0.19       -6.10      6.10 o 
 -11   5  12        0.02       -5.06      5.06 o 
  -9   5  12       96.95      100.54      8.27 o 
  -7   5  12      616.57      581.47     12.41 o 
  -5   5  12       34.58       32.22      2.42 o 
  -3   5  12      405.96      428.50      6.61 o 
  -1   5  12       19.17       30.18      2.57 o 
   1   5  12       11.66       10.20      2.77 o 
   3   5  12      513.88      478.06     10.31 o 
   5   5  12      542.81      495.97      9.62 o 
   7   5  12       10.46       10.33      3.32 o 
   9   5  12       57.07       66.74      5.87 o 
  11   5  12       40.01       46.99      6.28 o 
  13   5  12        5.51        2.88     11.46 o 
 -14   6  12       60.68       51.48      8.78 o 
 -12   6  12        0.75        1.84      8.71 o 
 -10   6  12       51.40       43.86      7.00 o 
  -8   6  12       71.10       67.50      5.61 o 
  -6   6  12        3.38       -0.07      2.79 o 
  -4   6  12      132.31      151.67      4.68 o 
  -2   6  12      559.42      473.08      8.11 o 
   0   6  12      907.16      873.77     14.32 o 
   2   6  12     1740.37     1712.89     27.09 o 
   4   6  12     1723.29     1704.49     25.53 o 
   6   6  12      540.42      544.79     12.17 o 
   8   6  12      362.96      391.80     11.71 o 
  10   6  12      123.61      122.66      8.78 o 
  12   6  12        7.65       -8.85      9.54 o 
 -15   7  12       14.86       18.74     10.68 o 
 -13   7  12       36.69       58.05      8.96 o 
 -11   7  12      243.93      230.16     12.71 o 
  -9   7  12        3.07        2.75      7.84 o 
  -7   7  12      152.56      115.66      7.96 o 
  -5   7  12       10.28        2.27      2.96 o 
  -3   7  12        4.68        2.27      2.18 o 
  -1   7  12       54.06       57.13      2.99 o 
   1   7  12       15.72       16.95      2.79 o 
   3   7  12        2.07        2.36      1.91 o 
   5   7  12        4.19        4.25      2.59 o 
   7   7  12       16.67       16.51      3.76 o 
   9   7  12      197.25      202.02     10.33 o 
  11   7  12       66.12       69.18     11.25 o 
 -14   8  12        8.89       -3.33      9.54 o 
 -12   8  12       23.21       13.28      7.26 o 
 -10   8  12        0.68        3.89      5.81 o 
  -8   8  12      264.76      245.57     11.98 o 
  -6   8  12        1.67       -4.02      4.82 o 
  -4   8  12      450.43      399.83     11.05 o 
  -2   8  12      111.37      103.71      5.60 o 
   0   8  12      173.52      167.88      5.54 o 
   2   8  12      173.29      144.40      4.43 o 
   4   8  12        1.70       -2.22      2.22 o 
   6   8  12        0.11       -2.54      3.32 o 
   8   8  12       42.09       63.41      7.38 o 
  10   8  12       28.19       47.20     16.75 o 
 -13   9  12       10.70       10.26      9.45 o 
 -11   9  12       55.32       69.56      8.91 o 
  -9   9  12       34.48       34.28      6.88 o 
  -7   9  12       33.79       31.90      6.27 o 
  -5   9  12      235.65      207.75     10.54 o 
  -3   9  12       13.11       10.79      4.74 o 
  -1   9  12      261.62      218.56      9.14 o 
   1   9  12       82.36       82.68      6.12 o 
   3   9  12       74.14       79.98      4.98 o 
   5   9  12       38.80       29.14      4.28 o 
   7   9  12       21.38       18.32      6.91 o 
   9   9  12        5.85        6.45     10.48 o 
 -12  10  12       48.89       54.14     16.18 o 
 -10  10  12        7.81       11.67      6.72 o 
  -8  10  12        5.53        4.05      5.67 o 
  -6  10  12       44.81       40.67      6.67 o 
  -4  10  12       11.01       15.18      5.34 o 
  -2  10  12      125.74      107.11     10.47 o 
   0  10  12       54.59       80.66      7.08 o 
   2  10  12       97.28       74.33      5.16 o 
   4  10  12       36.20       42.41      4.69 o 
   6  10  12       15.64        8.78      4.11 o 
   8  10  12       12.71       14.49      8.37 o 
 -11  11  12       18.27       12.58      9.38 o 
  -9  11  12       17.02       11.25      8.32 o 
  -7  11  12        3.64        4.20      5.85 o 
  -5  11  12       29.05       22.32      6.16 o 
  -3  11  12       22.82       41.77      7.40 o 
  -1  11  12        2.18        3.78      4.79 o 
   1  11  12        2.61        1.97      3.64 o 
   3  11  12       87.66       96.52      6.27 o 
   5  11  12        0.57       -3.85      3.85 o 
   7  11  12       10.80       31.78     10.90 o 
  -8  12  12       47.82       61.05     10.68 o 
  -6  12  12       13.62       31.76      8.45 o 
  -4  12  12        0.18       -3.18      5.41 o 
  -2  12  12        5.49        1.34      7.19 o 
   0  12  12       24.42       21.43      4.79 o 
   2  12  12       38.03       38.49      5.36 o 
   4  12  12       71.93       85.48      9.66 o 
   6  12  12      351.99      374.91     23.09 o 
  -7  13  12        2.52        2.83      8.68 o 
  -5  13  12        6.28        0.95      7.41 o 
  -3  13  12        0.26       -5.61      6.10 o 
  -1  13  12       37.96       56.49      8.03 o 
   1  13  12       22.42       17.45      6.88 o 
   3  13  12      210.83      232.24     16.80 o 
  -2  14  12        3.33        2.24      8.30 o 
 -17   1  13       15.59       15.80      8.51 o 
 -15   1  13        2.99       -6.23      6.23 o 
 -13   1  13       57.54       48.54      6.63 o 
 -11   1  13      134.62      141.68      6.69 o 
  -9   1  13       11.22        6.08      3.46 o 
  -7   1  13        0.77       -1.42      1.42 o 
  -5   1  13      349.96      393.51      5.30 o 
  -3   1  13      346.87      339.06      5.03 o 
  -1   1  13      315.61      349.82      5.20 o 
   1   1  13      496.72      563.25      9.10 o 
   3   1  13       10.35       15.91      1.74 o 
   5   1  13        1.29        5.03      2.29 o 
   7   1  13       17.20       14.99      3.62 o 
   9   1  13      373.25      312.35     10.48 o 
  11   1  13       95.82       81.73      6.97 o 
  13   1  13      157.16      160.23     14.45 o 
 -16   2  13        6.92        8.30     11.93 o 
 -14   2  13       83.01       80.55      9.82 o 
 -12   2  13       47.57       38.99     12.27 o 
 -10   2  13       20.50        8.11      3.60 o 
  -8   2  13      658.23      697.99     10.29 o 
  -6   2  13        1.43        0.09      1.35 o 
  -4   2  13      794.95      801.71     10.13 o 
  -2   2  13        0.52       -0.10      1.08 o 
   0   2  13      111.83       94.65      2.25 o 
   2   2  13      187.33      181.36      3.77 o 
   4   2  13     1182.99     1072.37     14.77 o 
   6   2  13      186.91      176.66      6.97 o 
   8   2  13      296.32      306.05     10.05 o 
  10   2  13      142.22      145.94      7.97 o 
  12   2  13        6.13       11.43      5.37 o 
 -15   3  13        3.57        3.88      7.41 o 
 -13   3  13        1.12       -5.91      5.91 o 
 -11   3  13       10.31        7.16      5.03 o 
  -9   3  13       40.51       35.78      4.22 o 
  -7   3  13       43.56       43.51      2.64 o 
  -5   3  13       67.47       58.10      2.53 o 
  -3   3  13      267.62      284.81      4.83 o 
  -1   3  13       21.35       13.68      1.52 o 
   1   3  13       79.00       89.58      3.45 o 
   3   3  13      137.64      154.98      3.92 o 
   5   3  13     2076.69     1911.48     27.91 o 
   7   3  13     1180.55     1180.48     24.24 o 
   9   3  13      607.68      579.32     18.70 o 
  11   3  13      276.81      283.91     11.24 o 
  13   3  13       84.58       72.07      9.38 o 
 -16   4  13        2.96        2.56      8.81 o 
 -14   4  13       23.51       27.53      7.98 o 
 -12   4  13       13.07        7.03      6.60 o 
 -10   4  13        0.88        4.17      4.60 o 
  -8   4  13      848.17      828.62     16.45 o 
  -6   4  13      200.64      213.50      5.49 o 
  -4   4  13     2971.10     2889.11     34.01 o 
  -2   4  13      626.61      551.34      8.06 o 
   0   4  13     9084.35     8660.07    111.00 o 
   2   4  13     1911.98     1829.80     25.79 o 
   4   4  13     6498.25     6139.04    102.90 o 
   6   4  13      221.91      232.81      7.96 o 
   8   4  13      398.31      382.78     11.33 o 
  10   4  13      109.81      106.24      7.73 o 
  12   4  13        5.83       -0.03      6.60 o 
 -15   5  13       10.52       -1.06      7.31 o 
 -13   5  13        2.01       -6.39      6.39 o 
 -11   5  13        1.19       -5.26      5.60 o 
  -9   5  13       64.88       84.30      6.66 o 
  -7   5  13      356.16      317.02      8.83 o 
  -5   5  13      850.04      864.00     13.07 o 
  -3   5  13     2207.58     1969.75     24.05 o 
  -1   5  13     2250.31     2227.74     30.30 o 
   1   5  13     1663.43     1616.25     25.42 o 
   3   5  13     1476.22     1423.41     26.89 o 
   5   5  13       59.93       89.06      4.60 o 
   7   5  13      487.17      450.69     12.10 o 
   9   5  13       14.11       11.23      5.51 o 
  11   5  13       54.07       58.71      6.66 o 
 -14   6  13       21.32        3.35     10.95 o 
 -12   6  13        0.03       14.08      6.87 o 
 -10   6  13       16.45       20.28      6.41 o 
  -8   6  13        0.62       -1.60      4.26 o 
  -6   6  13      204.93      180.47      7.75 o 
  -4   6  13      393.85      364.93      7.26 o 
  -2   6  13      774.91      723.49     11.15 o 
   0   6  13      430.19      384.07      8.38 o 
   2   6  13        0.31        4.26      3.83 o 
   4   6  13      462.83      475.36      9.89 o 
   6   6  13      549.51      548.83     12.35 o 
   8   6  13      338.46      351.38     11.16 o 
  10   6  13      205.81      232.53     22.73 o 
  12   6  13       19.91       40.48     10.38 o 
 -15   7  13       26.06       51.55     16.91 o 
 -13   7  13        8.49        7.20      8.50 o 
 -11   7  13       55.57       66.52     13.21 o 
  -9   7  13       19.63       16.74      5.97 o 
  -7   7  13      194.63      165.66      8.55 o 
  -5   7  13       16.79       11.42      3.89 o 
  -3   7  13      300.11      265.81      6.94 o 
  -1   7  13      555.78      530.70     10.04 o 
   1   7  13       16.60       10.74      4.44 o 
   3   7  13     1179.82     1150.89     28.86 o 
   5   7  13       16.03       10.16      3.01 o 
   7   7  13      809.03      771.97     18.04 o 
   9   7  13       33.61       51.85      6.57 o 
  11   7  13      228.96      214.50     15.27 o 
 -14   8  13       11.96        8.88      9.97 o 
 -12   8  13      137.57      124.95     10.63 o 
 -10   8  13        0.93       -5.54      5.54 o 
  -8   8  13      103.58      106.74      8.62 o 
  -6   8  13      210.97      202.85     10.40 o 
  -4   8  13      181.40      174.08      7.41 o 
  -2   8  13      659.05      618.31     11.70 o 
   0   8  13       53.89       47.90      4.73 o 
   2   8  13      236.82      231.64     11.72 o 
   4   8  13       60.34       62.55      3.49 o 
   6   8  13       15.81       20.93      4.35 o 
   8   8  13        1.51       -4.30      4.30 o 
  10   8  13       90.70       98.03     10.90 o 
 -13   9  13       13.57        8.05      9.69 o 
 -11   9  13        1.88       -4.98     12.32 o 
  -9   9  13        0.84       -5.08      5.45 o 
  -7   9  13       80.71       68.05      7.49 o 
  -5   9  13       32.51       31.51      7.21 o 
  -3   9  13       26.78       20.94      5.01 o 
  -1   9  13        4.75       -0.71      3.52 o 
   1   9  13        1.27       -2.46      4.63 o 
   3   9  13       10.19        9.53      3.42 o 
   5   9  13        0.47       -3.05      3.05 o 
   7   9  13        2.27       -2.72      3.92 o 
   9   9  13        3.83       11.60      7.37 o 
 -12  10  13       25.57       39.82     10.77 o 
 -10  10  13        6.96       13.24      6.82 o 
  -8  10  13       79.51       60.45      7.98 o 
  -6  10  13        8.95        8.91      5.71 o 
  -4  10  13      134.72      114.54      8.43 o 
  -2  10  13        7.87        9.04      4.73 o 
   0  10  13       33.30       34.71      6.86 o 
   2  10  13        4.11        0.03      3.23 o 
   4  10  13       20.77       20.35      4.52 o 
   6  10  13        2.71        4.93      4.90 o 
   8  10  13       53.18       53.21     17.63 o 
 -11  11  13        1.86       11.58      9.34 o 
  -9  11  13        7.68       -2.74      7.50 o 
  -7  11  13        0.72       14.67      6.71 o 
  -5  11  13        0.01       -5.08      5.08 o 
  -3  11  13        5.26        6.39      5.14 o 
  -1  11  13        2.67        2.18      4.50 o 
   1  11  13        7.87        7.02      4.49 o 
   3  11  13       20.43       44.04      6.98 o 
   5  11  13       25.18       32.13     10.48 o 
   7  11  13       40.80       60.21     13.74 o 
  -8  12  13        9.19        7.00      8.62 o 
  -6  12  13        4.20       -2.58      5.98 o 
  -4  12  13       35.98       51.49      7.93 o 
  -2  12  13        2.39       -1.32      6.90 o 
   0  12  13        2.74        6.10      4.44 o 
   2  12  13       40.84       47.70     11.51 o 
   4  12  13       75.68      105.73     14.06 o 
   6  12  13      206.83      308.68     30.60 o 
  -7  13  13       47.16       49.48     17.53 o 
  -5  13  13       10.87       21.78      8.84 o 
  -3  13  13        0.04       -4.56      6.40 o 
  -1  13  13      359.52      391.48     16.39 o 
   1  13  13        0.00       10.88     19.34 o 
   3  13  13      489.37      618.37     30.13 o 
 -16   0  14        8.53        6.12     13.69 o 
 -14   0  14      112.13      118.39     12.35 o 
 -12   0  14        0.11       -6.16      6.16 o 
 -10   0  14      198.31      211.74     10.59 o 
  -8   0  14      339.72      285.21      9.61 o 
  -6   0  14      474.09      410.81      8.08 o 
  -4   0  14      352.40      377.43      8.18 o 
  -2   0  14      108.78       86.23      3.59 o 
   0   0  14     1108.45     1014.55     20.17 o 
   2   0  14       52.38       47.80      3.68 o 
   4   0  14      536.49      546.25     20.06 o 
   6   0  14        1.02       -0.67      3.86 o 
   8   0  14       31.56       28.26      6.30 o 
  10   0  14        5.30        2.16      5.98 o 
  12   0  14       12.54        9.98      7.74 o 
 -15   1  14        1.14        2.25      7.06 o 
 -13   1  14        4.89       -5.06      5.06 o 
 -11   1  14        1.14       -4.28      4.28 o 
  -9   1  14        0.83       -2.84      2.84 o 
  -7   1  14       69.08       65.47      2.65 o 
  -5   1  14      241.65      231.48      4.09 o 
  -3   1  14      135.50      176.65      3.45 o 
  -1   1  14      140.93      191.46      3.79 o 
   1   1  14      179.66      172.54      4.21 o 
   3   1  14        7.04        4.80      2.00 o 
   5   1  14      121.71      131.30      5.74 o 
   7   1  14        9.12        7.96      3.57 o 
   9   1  14       41.01       42.11      5.21 o 
  11   1  14        2.92        2.78      4.88 o 
  13   1  14       35.19       36.31     10.67 o 
 -16   2  14        7.23       -5.17      7.46 o 
 -14   2  14       20.83        5.08     12.64 o 
 -12   2  14       63.16       65.81      8.16 o 
 -10   2  14       14.33        3.95      4.43 o 
  -8   2  14       34.35       50.65      3.81 o 
  -6   2  14      131.62      115.67      3.18 o 
  -4   2  14        7.44        9.54      1.51 o 
  -2   2  14      915.96      948.89     11.43 o 
   0   2  14       17.24       33.70      1.71 o 
   2   2  14        1.73        1.24      1.56 o 
   4   2  14      101.79      108.07      4.34 o 
   6   2  14      237.27      221.82      7.84 o 
   8   2  14       88.89       93.07      6.22 o 
  10   2  14      192.66      174.27      8.70 o 
  12   2  14        0.98       -3.55      6.62 o 
 -15   3  14       91.78      104.23     10.72 o 
 -13   3  14       19.44       17.40      7.00 o 
 -11   3  14      226.88      214.04     11.77 o 
  -9   3  14       54.14       53.15      5.51 o 
  -7   3  14      282.64      219.09     10.70 o 
  -5   3  14      446.31      395.47      6.54 o 
  -3   3  14      132.27      136.18      3.47 o 
  -1   3  14     2593.24     2664.57     31.19 o 
   1   3  14        1.04        3.14      2.02 o 
   3   3  14     2491.05     2419.61     30.73 o 
   5   3  14      186.47      184.56      7.09 o 
   7   3  14     1468.24     1379.15     27.67 o 
   9   3  14      150.78      156.72      9.84 o 
  11   3  14      334.93      313.76     11.84 o 
  13   3  14       19.73       26.83     10.05 o 
 -16   4  14        1.56       -7.29      7.29 o 
 -14   4  14       25.04        5.38      9.56 o 
 -12   4  14        0.66       -3.11      6.42 o 
 -10   4  14       16.40        9.30      5.77 o 
  -8   4  14        3.54        7.97      4.22 o 
  -6   4  14       80.37       72.86      3.74 o 
  -4   4  14        0.65       -1.79      1.93 o 
  -2   4  14     1349.71     1247.05     15.04 o 
   0   4  14     1618.40     1408.78     20.51 o 
   2   4  14      670.50      628.35     12.07 o 
   4   4  14     1543.27     1419.27     24.61 o 
   6   4  14       18.84       12.25      3.59 o 
   8   4  14       89.54       84.45      8.00 o 
  10   4  14       38.99       37.52      6.09 o 
  12   4  14       12.24        2.09      6.84 o 
 -15   5  14        3.58        1.56      7.53 o 
 -13   5  14       22.31        8.71      7.10 o 
 -11   5  14        3.51       12.45      6.54 o 
  -9   5  14       59.21       58.61      6.41 o 
  -7   5  14        2.35       16.91      4.18 o 
  -5   5  14      299.79      276.76      7.43 o 
  -3   5  14       28.34       29.86      3.04 o 
  -1   5  14      593.65      596.22     17.34 o 
   1   5  14     1235.96     1222.21     21.83 o 
   3   5  14      716.06      744.00     18.31 o 
   5   5  14     1195.93     1180.11     21.42 o 
   7   5  14      127.30      129.72      6.65 o 
   9   5  14       18.59       12.32      5.99 o 
  11   5  14      125.45      129.95     10.88 o 
 -14   6  14       53.25       37.96      8.88 o 
 -12   6  14      153.35      154.69     11.34 o 
 -10   6  14      386.56      350.84     14.75 o 
  -8   6  14      330.31      330.91     11.89 o 
  -6   6  14      237.11      221.04      8.54 o 
  -4   6  14      146.10      153.50      5.98 o 
  -2   6  14       50.92       54.83      3.49 o 
   0   6  14        7.16       10.40      4.04 o 
   2   6  14        0.10       -3.76      3.76 o 
   4   6  14      282.94      233.34     11.40 o 
   6   6  14      218.26      218.88      8.10 o 
   8   6  14      401.13      399.24     12.04 o 
  10   6  14      112.45      109.03     11.22 o 
 -13   7  14       62.24       64.38      9.29 o 
 -11   7  14      106.05      106.50      9.71 o 
  -9   7  14       54.50       55.97      7.30 o 
  -7   7  14      234.38      241.11     11.50 o 
  -5   7  14       50.56       51.68      5.18 o 
  -3   7  14        0.42        1.53      2.48 o 
  -1   7  14        6.07        6.03      2.21 o 
   1   7  14       92.87       88.96      6.88 o 
   3   7  14      171.98      187.30     10.29 o 
   5   7  14      120.70      146.61      5.82 o 
   7   7  14      246.61      236.11      8.99 o 
   9   7  14        3.02        9.98      5.27 o 
  11   7  14       97.91       92.95     11.24 o 
 -14   8  14        0.52        7.01     10.30 o 
 -12   8  14       20.86       16.52      8.27 o 
 -10   8  14        4.22        4.17      6.05 o 
  -8   8  14        6.68        5.41      5.51 o 
  -6   8  14       37.94       49.21      6.39 o 
  -4   8  14       50.34       49.67      6.38 o 
  -2   8  14       15.86       16.07      2.91 o 
   0   8  14       54.84       62.69      4.42 o 
   2   8  14        9.63       13.83      4.91 o 
   4   8  14       27.37       42.86      3.64 o 
   6   8  14       21.18       11.70      5.87 o 
   8   8  14        0.86       -4.70      4.70 o 
  10   8  14       51.92       62.60     10.07 o 
 -13   9  14       11.17        2.55     15.04 o 
 -11   9  14        1.03        2.92      6.35 o 
  -9   9  14        4.36       -1.75      5.61 o 
  -7   9  14        0.64        4.86      5.32 o 
  -5   9  14        4.63        6.55      4.83 o 
  -3   9  14       15.62       23.61      4.94 o 
  -1   9  14        5.90       12.88      4.31 o 
   1   9  14        2.93        5.57      3.86 o 
   3   9  14        0.52        5.74      5.74 o 
   5   9  14       18.96       23.73      4.92 o 
   7   9  14        3.15       -4.57      7.93 o 
   9   9  14        3.61       19.81     15.87 o 
 -12  10  14        0.01       -0.63      8.67 o 
 -10  10  14        0.09        2.73      6.28 o 
  -8  10  14        0.23        2.56      5.72 o 
  -6  10  14        8.00        4.88      5.26 o 
  -4  10  14       15.09       16.91      5.46 o 
  -2  10  14        2.39       -1.07      4.31 o 
   0  10  14       11.67        9.76      4.77 o 
   2  10  14       11.65       16.51      4.53 o 
   4  10  14       30.99       36.37      5.66 o 
   6  10  14        1.42      -12.34     12.34 o 
   8  10  14        0.19      -13.48     13.48 o 
  -9  11  14        0.97       -0.58      6.35 o 
  -7  11  14        0.79        0.97      5.76 o 
  -5  11  14        6.92        5.03      5.64 o 
  -3  11  14       64.43       60.30      6.99 o 
  -1  11  14        1.31       -3.68      4.41 o 
   1  11  14        2.59        3.48      5.20 o 
   3  11  14       15.86       21.85      5.54 o 
   5  11  14      173.18      188.29     16.44 o 
   7  11  14      160.67      197.39     25.00 o 
  -8  12  14        8.41        3.04      8.32 o 
  -6  12  14        3.38       -5.89      5.89 o 
  -4  12  14       26.75       30.03      6.91 o 
  -2  12  14      162.38      158.18     10.68 o 
   0  12  14      102.73      111.94      9.51 o 
   2  12  14       89.41       98.55     13.86 o 
   4  12  14      131.05      177.50     17.12 o 
  -5  13  14      122.04      146.71     23.39 o 
  -3  13  14       18.22       35.30      8.02 o 
  -1  13  14      104.38      121.57     10.29 o 
   1  13  14       86.66       93.07     24.69 o 
 -15   1  15        0.00       -6.72      8.58 o 
 -13   1  15       34.56       32.94      7.40 o 
 -11   1  15       49.81       45.99      6.88 o 
  -9   1  15       22.32       20.01      4.12 o 
  -7   1  15       23.38       26.50      2.77 o 
  -5   1  15      147.19      168.15      3.67 o 
  -3   1  15      115.16      105.17      3.42 o 
  -1   1  15        0.99        0.65      1.32 o 
   1   1  15      261.28      238.80      5.68 o 
   3   1  15       96.83      102.73      4.35 o 
   5   1  15      311.90      296.66      8.61 o 
   7   1  15      242.09      225.37     15.24 o 
   9   1  15        0.88       -2.77      4.03 o 
  11   1  15       15.32       14.08      5.42 o 
 -16   2  15       19.60       19.25      8.69 o 
 -14   2  15       96.77       76.20      9.40 o 
 -12   2  15        1.17        9.62      6.35 o 
 -10   2  15      369.81      342.66     11.95 o 
  -8   2  15       10.11       -2.74      4.05 o 
  -6   2  15      564.07      550.07      9.48 o 
  -4   2  15        1.08       -1.66      1.66 o 
  -2   2  15       54.34       38.62      1.81 o 
   0   2  15      174.46      159.15      3.54 o 
   2   2  15      578.33      550.79     10.27 o 
   4   2  15       74.02       52.56      3.93 o 
   6   2  15     1075.24      966.13     20.33 o 
   8   2  15       28.33       24.05      6.29 o 
  10   2  15      202.42      192.91      9.11 o 
  12   2  15        1.53       -6.39      8.38 o 
 -15   3  15       16.33       19.23      8.09 o 
 -13   3  15       63.02       68.26      9.00 o 
 -11   3  15      434.42      426.27     16.12 o 
  -9   3  15      624.25      641.38     21.71 o 
  -7   3  15      964.49      914.59     19.06 o 
  -5   3  15       61.58       52.69      6.24 o 
  -3   3  15     1327.85     1345.20     16.92 o 
  -1   3  15     2485.86     2316.42     25.79 o 
   1   3  15     3002.38     2822.83     37.93 o 
   3   3  15     1627.65     1542.34     24.52 o 
   5   3  15      593.96      546.71     12.96 o 
   7   3  15      368.87      345.99     10.45 o 
   9   3  15        0.09        1.29      4.39 o 
  11   3  15       77.39       74.13      8.52 o 
 -16   4  15        0.82       -0.74      7.95 o 
 -14   4  15       87.40       71.50     13.63 o 
 -12   4  15       13.93       10.48      6.99 o 
 -10   4  15      445.88      422.53     17.27 o 
  -8   4  15      503.94      494.14     15.46 o 
  -6   4  15     2768.84     2700.29     42.49 o 
  -4   4  15     3271.49     3119.43     41.57 o 
  -2   4  15     3695.84     3525.65     43.34 o 
   0   4  15     2245.13     2221.35     33.35 o 
   2   4  15        0.78       -0.45      3.69 o 
   4   4  15     1466.60     1441.63     27.59 o 
   6   4  15      216.36      189.39      7.38 o 
   8   4  15      159.76      156.21      7.73 o 
  10   4  15       14.03        3.79      4.89 o 
  12   4  15       23.05       22.07      9.54 o 
 -15   5  15       18.14        9.05      8.04 o 
 -13   5  15       18.51        8.99      7.49 o 
 -11   5  15      437.71      386.38     15.81 o 
  -9   5  15       53.13       65.57      7.56 o 
  -7   5  15     3498.20     3347.48     58.35 o 
  -5   5  15       61.18       77.71      4.89 o 
  -3   5  15     9097.71     8819.44    119.13 o 
  -1   5  15     1433.99     1359.32     25.90 o 
   1   5  15     7285.89     6963.89    113.96 o 
   3   5  15     1443.25     1481.95     35.16 o 
   5   5  15     1332.34     1317.09     26.02 o 
   7   5  15      258.28      261.82      9.67 o 
   9   5  15       11.75        3.67      4.56 o 
  11   5  15        8.44       12.70     10.94 o 
 -14   6  15       32.18       33.11      9.65 o 
 -12   6  15       46.86       58.81      8.58 o 
 -10   6  15      477.68      469.54     17.22 o 
  -8   6  15      105.51      133.41      9.05 o 
  -6   6  15      540.40      595.21     14.59 o 
  -4   6  15      913.47      863.76     14.94 o 
  -2   6  15      121.30      119.61      4.67 o 
   0   6  15     2120.01     2045.29     40.84 o 
   2   6  15        0.18       -0.52      4.75 o 
   4   6  15      660.92      650.60     22.04 o 
   6   6  15      143.28      131.98      7.85 o 
   8   6  15      149.42      128.53      7.16 o 
  10   6  15       22.97        7.25     13.17 o 
 -13   7  15      130.27      172.88     12.47 o 
 -11   7  15       24.08       16.39      7.00 o 
  -9   7  15      235.51      238.64     12.43 o 
  -7   7  15      124.57      123.33      8.75 o 
  -5   7  15      664.63      662.43     15.66 o 
  -3   7  15        0.13       -0.69      2.42 o 
  -1   7  15      334.71      318.90     11.18 o 
   1   7  15       73.23       72.90      7.27 o 
   3   7  15        1.03       -4.57      4.57 o 
   5   7  15        9.97        1.08      6.24 o 
   7   7  15        6.90        4.08      4.62 o 
   9   7  15        4.15        1.25      6.81 o 
 -12   8  15       16.06        0.77      8.42 o 
 -10   8  15        2.62        3.36      6.42 o 
  -8   8  15        8.01        9.81      5.87 o 
  -6   8  15      127.98      129.84     16.14 o 
  -4   8  15      245.43      251.33     15.30 o 
  -2   8  15       33.59       32.64      3.34 o 
   0   8  15       41.25       37.93      5.47 o 
   2   8  15       31.00       40.48      6.51 o 
   4   8  15        0.75       -2.84      5.21 o 
   6   8  15        0.00       -7.15     16.80 o 
   8   8  15       23.23      -13.17     13.17 o 
  10   8  15        2.16      -15.04     15.04 o 
 -11   9  15       31.01       25.54      7.66 o 
  -9   9  15       38.59       37.35      7.45 o 
  -7   9  15      186.87      176.13     10.62 o 
  -5   9  15       48.67       47.80      6.36 o 
  -3   9  15      177.15      187.02      9.54 o 
  -1   9  15        0.51        3.70      3.82 o 
   1   9  15      104.06       96.39      5.17 o 
   3   9  15        0.17        3.44      3.84 o 
   5   9  15        3.27       10.67     10.79 o 
   7   9  15        7.26        1.56     13.69 o 
   9   9  15        3.92       -1.87     15.14 o 
 -10  10  15        4.05       -0.51      6.44 o 
  -8  10  15       15.16       13.86      7.74 o 
  -6  10  15        6.71        5.29      5.52 o 
  -4  10  15       15.55       29.13      5.81 o 
  -2  10  15        4.46        8.98      4.71 o 
   0  10  15        0.14       -6.60      7.73 o 
   2  10  15       17.75       25.20      4.85 o 
   4  10  15        0.01       -3.58      4.03 o 
   6  10  15       11.14       15.77     14.94 o 
  -9  11  15       17.16        9.15      7.17 o 
  -7  11  15        1.82       -4.32      5.93 o 
  -5  11  15       10.67        7.38      6.08 o 
  -3  11  15        6.00        0.36      5.03 o 
  -1  11  15        3.33        6.85      4.86 o 
   1  11  15       28.78       17.15      5.29 o 
   3  11  15        1.75       11.02      9.05 o 
   5  11  15       98.96       96.05     20.43 o 
  -8  12  15        2.00        6.26     10.74 o 
  -6  12  15       23.96       33.92     10.98 o 
  -4  12  15        7.78       -0.49      5.95 o 
  -2  12  15       15.61        7.61      6.78 o 
   0  12  15      200.08      235.20     17.81 o 
   2  12  15       14.44       10.35     10.51 o 
   4  12  15      153.02      191.84     17.63 o 
  -3  13  15      272.00      327.08     15.82 o 
  -1  13  15        0.13      -17.97     19.50 o 
   1  13  15       11.89       42.32     18.67 o 
 -16   0  16       28.67       21.68     14.94 o 
 -14   0  16        0.52       -3.73     11.82 o 
 -12   0  16        6.85        4.25     10.17 o 
 -10   0  16      154.71      131.01     10.55 o 
  -8   0  16        1.51       -3.27      4.75 o 
  -6   0  16      418.49      346.56      9.04 o 
  -4   0  16       13.88       15.71      3.42 o 
  -2   0  16      147.05      115.05      4.85 o 
   0   0  16       66.79       68.74      4.30 o 
   2   0  16        3.05        1.67      3.15 o 
   4   0  16        0.59       -2.81      3.89 o 
   6   0  16      251.40      206.19     11.03 o 
   8   0  16      114.73      102.37     12.81 o 
  10   0  16       44.68       37.44      8.05 o 
  12   0  16       17.87       16.80     12.97 o 
 -15   1  16        7.86       11.99      9.86 o 
 -13   1  16       34.72       31.32      9.58 o 
 -11   1  16       49.66       48.16     11.16 o 
  -9   1  16        2.92       -0.51      4.67 o 
  -7   1  16      105.40       96.68      5.37 o 
  -5   1  16      130.32      128.11      3.56 o 
  -3   1  16       68.52       68.52      4.00 o 
  -1   1  16      236.00      264.38      5.48 o 
   1   1  16      154.42      170.59      4.97 o 
   3   1  16      127.08      119.09      5.12 o 
   5   1  16       46.44       54.16      4.33 o 
   7   1  16        3.87        1.01      3.47 o 
   9   1  16       32.98       19.64      4.78 o 
  11   1  16        1.30       -2.15      5.99 o 
 -16   2  16       86.41       87.44     13.37 o 
 -14   2  16      114.40      144.10     11.46 o 
 -12   2  16      338.49      391.52     26.86 o 
 -10   2  16      170.63      153.81     17.82 o 
  -8   2  16      108.40      121.06      7.10 o 
  -6   2  16      415.46      373.57      8.22 o 
  -4   2  16        6.31        5.19      1.88 o 
  -2   2  16       27.49       16.71      2.37 o 
   0   2  16       74.09       77.42      3.15 o 
   2   2  16        6.77        2.76      2.41 o 
   4   2  16       24.67       28.99      3.50 o 
   6   2  16       36.54       35.05      4.33 o 
   8   2  16      115.80      108.80      6.66 o 
  10   2  16        7.21        2.82      4.76 o 
  12   2  16       56.46       67.17     11.13 o 
 -15   3  16        0.00        5.19      7.56 o 
 -13   3  16      150.65      134.87     10.78 o 
 -11   3  16       97.73      113.03      9.28 o 
  -9   3  16      561.39      595.53     16.37 o 
  -7   3  16      344.98      351.93     10.28 o 
  -5   3  16      277.26      257.91      8.44 o 
  -3   3  16      335.60      327.89      8.01 o 
  -1   3  16       52.68       42.25      2.62 o 
   1   3  16      145.13      146.16      6.33 o 
   3   3  16        0.66       -2.47      2.47 o 
   5   3  16      693.95      655.52     17.29 o 
   7   3  16        0.01       -3.60      3.60 o 
   9   3  16      148.27      159.81      8.06 o 
  11   3  16       67.37       60.94     11.62 o 
 -14   4  16       17.25       18.37      7.92 o 
 -12   4  16       14.69        4.23      6.74 o 
 -10   4  16      423.86      370.52     14.73 o 
  -8   4  16      223.70      192.26      9.22 o 
  -6   4  16      882.22      833.24     17.96 o 
  -4   4  16       83.23       77.28      4.21 o 
  -2   4  16     1037.08     1030.81     15.54 o 
   0   4  16        4.47        1.35      3.59 o 
   2   4  16      899.39      898.64     40.09 o 
   4   4  16      157.01      154.52      8.71 o 
   6   4  16       14.68       11.96      3.74 o 
   8   4  16       47.15       42.58      5.82 o 
  10   4  16        9.81        4.76      6.17 o 
 -15   5  16       38.01       33.50     22.44 o 
 -13   5  16        4.86       10.20      9.54 o 
 -11   5  16      403.64      380.65     16.78 o 
  -9   5  16       56.43       73.82      7.67 o 
  -7   5  16      350.01      359.75     12.15 o 
  -5   5  16      242.06      259.07      7.87 o 
  -3   5  16      605.21      559.18     10.63 o 
  -1   5  16      539.45      500.65     14.39 o 
   1   5  16      407.57      404.46     14.17 o 
   3   5  16       12.87       12.94      6.59 o 
   5   5  16       90.66       88.77      4.92 o 
   7   5  16        0.55       -0.50      5.28 o 
   9   5  16       30.68       30.79      5.27 o 
  11   5  16        2.43       -4.40     17.79 o 
 -14   6  16      127.93      115.09     12.29 o 
 -12   6  16        2.07        5.46      6.69 o 
 -10   6  16      601.80      603.82     26.25 o 
  -8   6  16       34.44       31.74      6.29 o 
  -6   6  16     1366.69     1390.60     49.81 o 
  -4   6  16       22.92       30.96      3.55 o 
  -2   6  16      300.48      312.23      8.68 o 
   0   6  16      523.77      530.20     16.54 o 
   2   6  16       89.17       90.30     10.26 o 
   4   6  16      435.39      435.17     19.41 o 
   6   6  16        9.90        6.03      3.52 o 
   8   6  16      231.96      232.81     14.39 o 
  10   6  16       30.51       16.10      8.43 o 
 -13   7  16      133.94      123.90     11.27 o 
 -11   7  16        8.67       -6.62      6.62 o 
  -9   7  16       29.19       37.46      6.97 o 
  -7   7  16       93.73       76.74      8.01 o 
  -5   7  16       44.26       43.86      5.41 o 
  -3   7  16      112.32      122.83      5.35 o 
  -1   7  16      182.63      170.66      8.63 o 
   1   7  16       39.77       56.30      7.96 o 
   3   7  16        4.84       -3.35     10.84 o 
   5   7  16        4.40        1.84      4.14 o 
   7   7  16      151.06      157.90      9.42 o 
   9   7  16       26.23       27.07     16.80 o 
 -12   8  16        3.62       -6.20      7.14 o 
 -10   8  16       20.28       36.38      7.53 o 
  -8   8  16        2.04        1.21      5.45 o 
  -6   8  16       13.77       11.81      5.28 o 
  -4   8  16        6.39        0.30      4.11 o 
  -2   8  16       76.87       80.65      4.64 o 
   0   8  16        0.23       -2.79     10.89 o 
   2   8  16       91.97      111.46      8.76 o 
   4   8  16        3.73        7.21      7.47 o 
   6   8  16       55.21       61.77     12.24 o 
   8   8  16        0.22      -12.03     12.03 o 
 -11   9  16        2.21        0.25      6.68 o 
  -9   9  16        1.22       -4.39      6.00 o 
  -7   9  16        0.00        5.45      5.43 o 
  -5   9  16        3.21       -2.33      4.68 o 
  -3   9  16       14.39       14.52      5.65 o 
  -1   9  16       12.46       10.67      7.33 o 
   1   9  16       35.90       36.02      8.54 o 
   3   9  16        4.73        5.76      7.99 o 
   5   9  16       40.63       33.81     15.14 o 
   7   9  16       21.53       32.88     16.18 o 
 -10  10  16        0.02       -2.79      6.54 o 
  -8  10  16        0.11       -0.30      5.91 o 
  -6  10  16        3.73        0.93      5.44 o 
  -4  10  16        0.04       -4.56      4.67 o 
  -2  10  16       43.71       45.55      5.86 o 
   0  10  16        5.92        4.09      7.53 o 
   2  10  16        6.08        7.00      4.32 o 
   4  10  16        0.02        1.14     12.86 o 
   6  10  16        6.02      -13.59     13.59 o 
  -9  11  16       18.07        7.92      7.25 o 
  -7  11  16       18.00       12.99      6.79 o 
  -5  11  16        0.44       -3.55      5.46 o 
  -3  11  16       17.29       15.17      5.57 o 
  -1  11  16        2.28       22.52      8.66 o 
   1  11  16       35.91       46.17      6.11 o 
   3  11  16       56.97       84.10     20.54 o 
   5  11  16       12.44       26.35     17.22 o 
  -6  12  16       46.79       73.90     12.70 o 
  -4  12  16        5.39        6.30      6.29 o 
  -2  12  16       60.16       67.13     12.20 o 
   0  12  16        5.63       -4.72     16.80 o 
   2  12  16      126.30      128.38     15.55 o 
 -15   1  17       17.59       35.99     10.78 o 
 -13   1  17       54.66       53.05     10.40 o 
 -11   1  17        3.56       -4.77      6.67 o 
  -9   1  17       42.11       43.73      7.58 o 
  -7   1  17       19.51       17.87      5.76 o 
  -5   1  17       94.27      103.04      4.24 o 
  -3   1  17        4.49        5.34      2.11 o 
  -1   1  17      145.26      132.32      3.99 o 
   1   1  17      465.83      405.79      9.83 o 
   3   1  17      194.39      177.69      6.33 o 
   5   1  17      557.37      509.67     12.52 o 
   7   1  17       64.38       60.58      5.22 o 
   9   1  17       77.37       82.59      6.50 o 
  11   1  17        2.23        8.66      8.27 o 
 -16   2  17       84.88      103.79     14.12 o 
 -14   2  17       30.48       56.32     11.18 o 
 -12   2  17      255.97      265.44     16.61 o 
 -10   2  17       70.91       61.99     11.48 o 
  -8   2  17      145.35      116.35      7.91 o 
  -6   2  17       23.97       30.77      6.68 o 
  -4   2  17        1.72       -0.50      2.13 o 
  -2   2  17        0.00       -0.67      1.75 o 
   0   2  17       26.63       23.90      2.45 o 
   2   2  17       48.78       51.73      4.89 o 
   4   2  17      195.90      162.92      6.50 o 
   6   2  17        1.15       -3.14      3.14 o 
   8   2  17      194.27      193.46      8.59 o 
  10   2  17        3.95       11.67      7.47 o 
 -15   3  17        9.81       -1.78      9.50 o 
 -13   3  17      275.70      255.23     13.81 o 
 -11   3  17        3.55       -0.16      5.66 o 
  -9   3  17      812.10      814.75     22.75 o 
  -7   3  17        5.15        5.96      4.40 o 
  -5   3  17     1759.65     1736.33     30.72 o 
  -3   3  17      672.47      600.98     10.19 o 
  -1   3  17      126.65      135.38      4.47 o 
   1   3  17     1121.98     1011.37     23.58 o 
   3   3  17      273.68      252.14      7.47 o 
   5   3  17      113.01      107.37      8.17 o 
   7   3  17        1.66       -3.39      3.39 o 
   9   3  17       65.96       67.09      6.14 o 
  11   3  17       17.25       12.69      8.52 o 
 -14   4  17       28.17       34.37      8.61 o 
 -12   4  17        7.83        3.35      6.37 o 
 -10   4  17      214.06      217.45     11.62 o 
  -8   4  17        1.35        0.48      6.00 o 
  -6   4  17      443.94      467.19     13.47 o 
  -4   4  17     1068.76      995.34     17.43 o 
  -2   4  17     1985.67     1866.49     29.21 o 
   0   4  17      913.30      857.49     27.25 o 
   2   4  17     1170.71     1063.29     32.46 o 
   4   4  17       32.27       25.36      3.30 o 
   6   4  17        2.16       -3.23      3.23 o 
   8   4  17        5.80       -2.25      4.00 o 
  10   4  17        0.69        2.85      6.13 o 
 -15   5  17        2.13        1.12      9.73 o 
 -13   5  17       20.02        2.12      6.75 o 
 -11   5  17       72.92       94.75      9.45 o 
  -9   5  17      106.38      113.06      8.91 o 
  -7   5  17      415.37      395.98     12.79 o 
  -5   5  17      277.32      284.98     10.39 o 
  -3   5  17      710.45      715.22     13.45 o 
  -1   5  17      161.76      182.39      9.64 o 
   1   5  17      318.97      280.54     14.01 o 
   3   5  17        2.90       -5.51      5.51 o 
   5   5  17       49.94       52.55      7.40 o 
   7   5  17        7.24        5.58      3.96 o 
   9   5  17        3.06       -4.72      5.48 o 
 -14   6  17       95.95       92.70     10.69 o 
 -12   6  17       54.56       67.25      8.87 o 
 -10   6  17      288.92      274.21     13.54 o 
  -8   6  17       50.18       56.35      7.05 o 
  -6   6  17      379.41      415.45     13.74 o 
  -4   6  17      153.37      158.12      6.02 o 
  -2   6  17        1.40       -3.95      3.95 o 
   0   6  17        3.39        0.44      4.55 o 
   2   6  17       18.35       30.92     11.67 o 
   4   6  17        5.38        2.59      6.75 o 
   6   6  17        0.00       -5.47      5.47 o 
   8   6  17       35.69       32.41     11.45 o 
  10   6  17        0.02       -1.04     14.11 o 
 -13   7  17      149.18      139.44     11.80 o 
 -11   7  17        9.21       25.89     10.16 o 
  -9   7  17       37.32       49.87      7.38 o 
  -7   7  17       25.69       34.51      6.23 o 
  -5   7  17      129.62      133.48      8.62 o 
  -3   7  17        2.76        6.91      2.95 o 
  -1   7  17      178.86      180.15      9.94 o 
   1   7  17      249.35      260.86     12.07 o 
   3   7  17       49.41       54.93      9.11 o 
   5   7  17      266.57      271.78     17.17 o 
   7   7  17        6.12        9.71      5.47 o 
   9   7  17       99.57      110.99     21.37 o 
 -12   8  17       30.76       19.68     11.89 o 
 -10   8  17      157.49      132.27     11.45 o 
  -8   8  17       23.64       20.27      6.44 o 
  -6   8  17       97.04      106.32     18.09 o 
  -4   8  17        4.70        5.06      4.50 o 
  -2   8  17        8.06        4.73      3.62 o 
   0   8  17       97.63      151.21     44.71 o 
   2   8  17       33.82       49.05      8.95 o 
   4   8  17      198.07      229.99     15.52 o 
   6   8  17       98.61      104.20     13.12 o 
   8   8  17       15.20       -2.70     14.73 o 
 -11   9  17        3.85       -0.05      6.60 o 
  -9   9  17       18.49       14.80      6.93 o 
  -7   9  17        1.12        1.24      6.60 o 
  -5   9  17       41.19       42.45      9.38 o 
  -3   9  17       24.00       19.31      8.07 o 
  -1   9  17       76.47       74.19     10.23 o 
   1   9  17        7.96        9.76      9.39 o 
   3   9  17        8.54       15.77     13.69 o 
   5   9  17        0.66       24.48     14.42 o 
   7   9  17        4.76       -1.24     15.25 o 
 -10  10  17        1.38       -7.39     15.31 o 
  -8  10  17        7.88       11.08      6.70 o 
  -6  10  17        0.84       -0.46      5.35 o 
  -4  10  17        0.52        1.67      5.45 o 
  -2  10  17        0.90       -1.36     13.74 o 
   0  10  17       19.40       26.15      9.17 o 
   2  10  17        2.92        0.10     12.55 o 
   4  10  17       43.28       53.21     17.22 o 
   6  10  17       14.61       14.83     15.97 o 
  -9  11  17       14.31        5.50     14.52 o 
  -7  11  17        0.28        6.97      6.54 o 
  -5  11  17       11.81       10.69      6.11 o 
  -3  11  17        0.03       -2.43      8.03 o 
  -1  11  17       15.89        8.23      9.34 o 
   1  11  17       13.05       12.46     10.74 o 
   3  11  17        3.83       -5.08     14.00 o 
  -6  12  17       17.73       32.55      7.90 o 
  -4  12  17       68.37       78.66     15.71 o 
  -2  12  17        0.38       -8.87      8.87 o 
   0  12  17        7.57       -5.01     10.20 o 
   2  12  17       73.02       92.11     21.26 o 
 -14   0  18       26.62       14.63     13.07 o 
 -12   0  18        7.27        3.11     11.41 o 
 -10   0  18       27.03       23.75     10.58 o 
  -8   0  18      296.50      270.72     19.19 o 
  -6   0  18      188.98      193.55     15.87 o 
  -4   0  18      233.97      221.87     15.56 o 
  -2   0  18     1276.05     1061.85     24.09 o 
   0   0  18       53.49       28.36      4.64 o 
   2   0  18      491.30      431.18     14.77 o 
   4   0  18       65.75       59.43      6.32 o 
   6   0  18       54.29       54.23     11.62 o 
   8   0  18       24.11       16.49      6.44 o 
  10   0  18        2.16        4.67     10.48 o 
 -15   1  18       44.71       47.29     11.58 o 
 -13   1  18       24.69       12.68      8.82 o 
 -11   1  18        0.07       -0.85      6.39 o 
  -9   1  18        1.55       -4.98      6.12 o 
  -7   1  18       35.44       46.94      7.05 o 
  -5   1  18      238.16      177.50     10.36 o 
  -3   1  18        1.86       -2.53      2.53 o 
  -1   1  18      455.96      390.13      7.85 o 
   1   1  18      110.98       93.52      4.70 o 
   3   1  18      196.43      151.55      6.13 o 
   5   1  18       78.85       86.47      5.22 o 
   7   1  18       11.28       11.88      3.97 o 
   9   1  18        6.61        8.26      4.52 o 
  11   1  18        3.11        2.08      8.13 o 
 -14   2  18        0.45        5.99      8.94 o 
 -12   2  18      130.41      145.79     13.02 o 
 -10   2  18       15.48        3.81      6.74 o 
  -8   2  18        0.33        1.80      7.42 o 
  -6   2  18      109.55      112.31      8.87 o 
  -4   2  18      283.61      272.48      8.39 o 
  -2   2  18      234.27      197.42      5.78 o 
   0   2  18       67.75       48.26      3.09 o 
   2   2  18      583.40      546.72     12.37 o 
   4   2  18        0.62        0.23      2.91 o 
   6   2  18      189.88      184.39      7.53 o 
   8   2  18       45.93       51.05      5.49 o 
  10   2  18       29.02       32.46      8.89 o 
 -15   3  18       15.88       16.96     10.30 o 
 -13   3  18       79.38       75.19     11.32 o 
 -11   3  18        2.46        0.53      7.04 o 
  -9   3  18      496.53      482.17     16.25 o 
  -7   3  18        8.17        5.04      4.82 o 
  -5   3  18      719.80      748.13     24.29 o 
  -3   3  18       59.57       56.61      6.00 o 
  -1   3  18      241.71      233.96      6.03 o 
   1   3  18       68.35       66.51      7.44 o 
   3   3  18       91.81       98.92      4.95 o 
   5   3  18       24.51       27.58      3.76 o 
   7   3  18        0.63        1.58      4.70 o 
   9   3  18        8.23        8.77      5.84 o 
  11   3  18        1.01        0.85     10.63 o 
 -14   4  18        0.02       -6.08      8.25 o 
 -12   4  18        1.94       -2.66      6.14 o 
 -10   4  18       39.13       55.87      7.45 o 
  -8   4  18       48.17       62.37      6.95 o 
  -6   4  18      129.16      118.05     10.05 o 
  -4   4  18      350.86      341.63      9.68 o 
  -2   4  18       55.10       53.89      3.69 o 
   0   4  18       26.38       16.54      7.83 o 
   2   4  18       99.75       96.78      8.78 o 
   4   4  18        0.09       -3.34      3.34 o 
   6   4  18        0.31       -3.19      3.19 o 
   8   4  18       51.84       54.51      5.57 o 
  10   4  18        7.19        3.78      7.50 o 
 -13   5  18        5.25       -0.90      9.50 o 
 -11   5  18       17.59       26.37      7.00 o 
  -9   5  18      221.68      240.46     11.97 o 
  -7   5  18        0.78        4.33      4.90 o 
  -5   5  18      748.98      754.58     20.72 o 
  -3   5  18      545.62      511.66     11.26 o 
  -1   5  18       34.11       35.71      7.73 o 
   1   5  18      131.39      121.36     13.48 o 
   3   5  18        6.50        2.80      5.85 o 
   5   5  18        6.74        0.97      3.86 o 
   7   5  18       72.47       79.77      7.09 o 
   9   5  18       37.89       33.61      9.57 o 
 -14   6  18       35.40       35.61      8.91 o 
 -12   6  18       20.83       28.33      7.81 o 
 -10   6  18       59.74       42.66      7.45 o 
  -8   6  18        0.03       -4.92      4.92 o 
  -6   6  18      162.29      165.67      9.98 o 
  -4   6  18       71.38       88.09      5.88 o 
  -2   6  18      345.90      313.41     12.65 o 
   0   6  18        2.45        3.15      6.15 o 
   2   6  18       44.77       45.80      8.14 o 
   4   6  18       28.36       25.10      7.78 o 
   6   6  18       23.33       28.70      8.60 o 
   8   6  18        8.55        6.42     10.22 o 
 -13   7  18       58.06       46.22      9.11 o 
 -11   7  18        3.91        9.69      6.80 o 
  -9   7  18       38.50       38.74      7.26 o 
  -7   7  18        8.69       12.23      5.58 o 
  -5   7  18        0.01        5.99      4.60 o 
  -3   7  18       15.02       20.39      3.35 o 
  -1   7  18        0.01       -4.59      4.59 o 
   1   7  18      117.57      148.32     11.95 o 
   3   7  18        2.75       -6.59      6.59 o 
   5   7  18       46.68       74.92     13.80 o 
   7   7  18       25.68       30.98     10.07 o 
 -12   8  18        0.10       -6.93      6.93 o 
 -10   8  18        2.95       -0.99      6.16 o 
  -8   8  18       11.31       13.84      6.25 o 
  -6   8  18       84.14      116.39      8.61 o 
  -4   8  18        4.34        8.34      4.75 o 
  -2   8  18      253.95      251.42     12.42 o 
   0   8  18        6.34        1.76      8.92 o 
   2   8  18       93.40      103.85     11.53 o 
   4   8  18       76.00       89.72     17.43 o 
   6   8  18       25.22       18.98     14.63 o 
   8   8  18       19.78        9.54     15.04 o 
 -11   9  18        7.99        2.47      9.78 o 
  -9   9  18       39.56       29.19      7.62 o 
  -7   9  18        4.22       12.27      6.09 o 
  -5   9  18      176.44      188.69     10.66 o 
  -3   9  18       79.13       96.39     11.88 o 
  -1   9  18      323.53      365.61     37.96 o 
   1   9  18      119.56      107.67     18.05 o 
   3   9  18       82.78      108.39     18.98 o 
   5   9  18       66.68       87.75     18.26 o 
   7   9  18       14.82       23.03     16.08 o 
 -10  10  18        0.01       -1.12      8.53 o 
  -8  10  18       29.94       30.42      9.48 o 
  -6  10  18        3.96        7.43      5.97 o 
  -4  10  18       99.92      139.72      9.16 o 
  -2  10  18       37.83       47.89      9.98 o 
   0  10  18       44.99       59.43     15.87 o 
   2  10  18      126.32      154.34     21.68 o 
   4  10  18       54.71       59.85     18.15 o 
  -7  11  18        1.55       -6.17      6.17 o 
  -5  11  18       40.54       52.32      7.71 o 
  -3  11  18       74.15       83.84     20.85 o 
  -1  11  18        0.64        5.06     16.39 o 
   1  11  18       30.66       76.34     18.26 o 
   3  11  18       14.12       31.22     17.01 o 
  -4  12  18       96.67       76.61     13.02 o 
  -2  12  18       44.91       40.38     17.79 o 
   0  12  18        0.93      -10.79     13.90 o 
 -15   1  19       59.64       59.69     12.10 o 
 -13   1  19        6.26       13.14      8.87 o 
 -11   1  19       25.45       27.21      8.23 o 
  -9   1  19        3.69       -2.38      6.27 o 
  -7   1  19        5.71        1.09      5.35 o 
  -5   1  19        0.30       -4.43      4.43 o 
  -3   1  19       14.80       14.20      3.27 o 
  -1   1  19        0.84       -1.22      2.31 o 
   1   1  19        5.68        2.65      3.29 o 
   3   1  19        2.94        1.00      2.94 o 
   5   1  19      109.05       96.95      6.15 o 
   7   1  19       49.41       49.93      5.21 o 
   9   1  19        4.32        0.99      7.31 o 
 -14   2  19        6.77       -0.04      8.93 o 
 -12   2  19      173.09      153.72     13.29 o 
 -10   2  19       15.65       15.13      7.48 o 
  -8   2  19      244.40      254.39     16.75 o 
  -6   2  19      115.42      127.69      9.46 o 
  -4   2  19       92.99       81.42      6.05 o 
  -2   2  19      942.68      847.28     15.58 o 
   0   2  19       86.27       87.87      3.92 o 
   2   2  19     1062.74      958.91     19.48 o 
   4   2  19      142.98      139.75      6.69 o 
   6   2  19      195.11      183.51      7.58 o 
   8   2  19       12.78       11.59      4.45 o 
  10   2  19       77.06       66.60     10.22 o 
 -15   3  19        9.10        1.02     19.71 o 
 -13   3  19        3.65       10.84      8.69 o 
 -11   3  19       71.17       67.43     10.06 o 
  -9   3  19       38.32       33.56      9.70 o 
  -7   3  19       12.39       12.94      6.21 o 
  -5   3  19       30.89       26.63      6.07 o 
  -3   3  19      397.60      380.51     10.04 o 
  -1   3  19      105.66      112.43      4.36 o 
   1   3  19        9.98       10.68      2.60 o 
   3   3  19        1.74        2.71      2.75 o 
   5   3  19        6.58        1.62      3.67 o 
   7   3  19        8.17        6.58      3.96 o 
   9   3  19        0.00        7.71      8.30 o 
 -14   4  19        3.97        1.01     18.67 o 
 -12   4  19       22.12       18.57      8.89 o 
 -10   4  19        7.17        3.37      7.01 o 
  -8   4  19       33.78       40.40      7.74 o 
  -6   4  19       23.88       28.98      8.76 o 
  -4   4  19      189.37      194.41      7.29 o 
  -2   4  19      246.36      223.53      7.07 o 
   0   4  19        0.18       -2.96      8.82 o 
   2   4  19        4.73        2.52      5.45 o 
   4   4  19       11.57       12.29      8.71 o 
   6   4  19        5.40        2.02      3.39 o 
   8   4  19       12.30        8.95      5.57 o 
  10   4  19       23.35       26.87     13.85 o 
 -13   5  19        6.37        1.92      8.50 o 
 -11   5  19       16.37       10.83      8.23 o 
  -9   5  19       37.01       33.93      8.40 o 
  -7   5  19       35.14       36.72      6.18 o 
  -5   5  19       58.04       62.75      7.58 o 
  -3   5  19       44.82       51.64      6.81 o 
  -1   5  19       12.37       15.84      6.23 o 
   1   5  19        5.29       -4.88      7.16 o 
   3   5  19       20.87       19.84      7.06 o 
   5   5  19        0.08       -2.90      6.72 o 
   7   5  19       44.13       62.96     12.84 o 
   9   5  19        1.74       -1.56     12.76 o 
 -12   6  19       27.58       24.88      9.68 o 
 -10   6  19        9.17       10.97      8.39 o 
  -8   6  19        9.95       14.46      5.92 o 
  -6   6  19        7.26       12.54      5.14 o 
  -4   6  19       56.44       71.15      8.46 o 
  -2   6  19       28.12       34.30     11.82 o 
   0   6  19       31.36       37.73      7.68 o 
   2   6  19       96.76      102.12     20.07 o 
   4   6  19       26.09       22.28      8.04 o 
   6   6  19       13.71       13.21      6.10 o 
   8   6  19       16.50        5.62      9.54 o 
 -11   7  19       41.05       42.12      8.31 o 
  -9   7  19      150.51      142.02     10.35 o 
  -7   7  19      124.15      115.71      8.92 o 
  -5   7  19       57.47       58.06      6.59 o 
  -3   7  19       93.19       93.31      7.10 o 
  -1   7  19        2.26        2.53      6.37 o 
   1   7  19       60.24       54.47      9.24 o 
   3   7  19        2.97       -3.37      7.40 o 
   5   7  19       37.09       39.40     15.45 o 
   7   7  19        4.70       28.32     14.94 o 
 -12   8  19        1.29       -1.59      8.97 o 
 -10   8  19       24.16       33.84      7.77 o 
  -8   8  19       15.80       16.03      6.43 o 
  -6   8  19       33.15       41.77      6.66 o 
  -4   8  19        8.16        9.17      5.00 o 
  -2   8  19       82.55       81.67     12.24 o 
   0   8  19        0.67       -7.36      8.82 o 
   2   8  19       36.99       50.79     10.84 o 
   4   8  19       47.58       64.00     17.01 o 
   6   8  19       91.62      107.77     19.92 o 
  -9   9  19        1.77        1.81      6.44 o 
  -7   9  19       10.60        8.04      6.40 o 
  -5   9  19        6.30        1.40      5.33 o 
  -3   9  19       43.17       67.63     15.56 o 
  -1   9  19        9.21       14.11     12.76 o 
   1   9  19       24.83       17.63     13.80 o 
   3   9  19       40.74       50.72     16.18 o 
   5   9  19       18.50       19.81     14.52 o 
  -8  10  19       13.19       14.47      7.88 o 
  -6  10  19       75.08       82.72      8.70 o 
  -4  10  19        2.16       17.52     16.39 o 
  -2  10  19       15.41       31.01     14.52 o 
   0  10  19        6.78        9.34     13.69 o 
   2  10  19        9.20       29.67     15.97 o 
   4  10  19        1.44        1.56     14.52 o 
  -7  11  19       49.26       52.61     10.19 o 
  -5  11  19        0.43        2.64      9.01 o 
  -3  11  19       20.12        9.44     14.42 o 
  -1  11  19       41.31       73.13     18.57 o 
   1  11  19        5.03      -13.59     13.59 o 
 -14   0  20       14.24       38.59     14.94 o 
 -12   0  20       42.29       39.00     13.38 o 
 -10   0  20       23.38       49.68     12.24 o 
  -8   0  20      472.66      428.49     26.14 o 
  -6   0  20        1.24        5.39      7.26 o 
  -4   0  20      761.10      632.82     30.39 o 
  -2   0  20      285.45      211.62     10.46 o 
   0   0  20      661.11      499.89     16.90 o 
   2   0  20      251.18      196.02     10.58 o 
   4   0  20      335.69      311.71     14.68 o 
   6   0  20        1.74        0.04      4.98 o 
   8   0  20        0.51       -3.58      5.96 o 
  10   0  20       13.94        9.75     11.72 o 
 -15   1  20        1.37        3.93      9.68 o 
 -13   1  20       55.13       39.55     10.30 o 
 -11   1  20       72.54       47.24      9.42 o 
  -9   1  20      308.94      320.34     16.16 o 
  -7   1  20      200.36      180.00     11.62 o 
  -5   1  20      710.68      597.06     20.81 o 
  -3   1  20       75.77       55.79      5.37 o 
  -1   1  20      412.25      311.25      8.84 o 
   1   1  20        4.28       -0.22      3.37 o 
   3   1  20       50.54       39.44      4.03 o 
   5   1  20       44.42       31.97      4.28 o 
   7   1  20       31.48       20.43      4.61 o 
   9   1  20        0.05       -7.16      7.16 o 
 -14   2  20        1.14       11.00      9.46 o 
 -12   2  20       18.64       32.32      9.08 o 
 -10   2  20       28.83       26.13     20.38 o 
  -8   2  20        0.89       -0.66      5.98 o 
  -6   2  20        0.21        6.79      5.46 o 
  -4   2  20        0.00       -3.69      3.69 o 
  -2   2  20        1.29        4.34      3.03 o 
   0   2  20       52.42       58.41      4.18 o 
   2   2  20        0.16        3.13      2.86 o 
   4   2  20       36.14       36.22      4.45 o 
   6   2  20       13.95       13.65      3.94 o 
   8   2  20        5.33        0.32      5.49 o 
  10   2  20        7.81        5.24     14.73 o 
 -13   3  20        3.22       10.08      8.89 o 
 -11   3  20       11.94        5.44      7.61 o 
  -9   3  20        6.19       12.21      7.05 o 
  -7   3  20        1.02       -1.07      5.63 o 
  -5   3  20       14.68       18.93      9.65 o 
  -3   3  20       82.50       68.65      4.63 o 
  -1   3  20      107.53      112.82      4.47 o 
   1   3  20       19.11       12.98      2.97 o 
   3   3  20       30.10       25.61      3.76 o 
   5   3  20        4.11        5.84      4.16 o 
   7   3  20        0.65       -3.76      3.76 o 
   9   3  20       40.09       49.03      8.94 o 
 -14   4  20       16.98       11.96      9.61 o 
 -12   4  20        0.17        9.16      8.36 o 
 -10   4  20        8.07        8.03      7.53 o 
  -8   4  20       44.84       51.78      8.42 o 
  -6   4  20      118.02      124.06      9.62 o 
  -4   4  20       33.26       36.41      5.09 o 
  -2   4  20      236.16      247.32      7.63 o 
   0   4  20        0.95       -4.78      4.78 o 
   2   4  20       30.53       37.91      7.18 o 
   4   4  20      120.19      142.90     11.28 o 
   6   4  20       46.34       60.89      6.29 o 
   8   4  20       67.51       94.80     17.01 o 
 -13   5  20        0.15        3.38      8.78 o 
 -11   5  20        0.18       -7.35      7.35 o 
  -9   5  20       34.09       25.63      8.06 o 
  -7   5  20       75.41       89.85     11.88 o 
  -5   5  20        9.43        3.59      5.31 o 
  -3   5  20       27.51       37.36      3.75 o 
  -1   5  20       10.85        4.65      5.90 o 
   1   5  20        6.53       12.65      8.71 o 
   3   5  20      100.61      107.89     10.43 o 
   5   5  20       38.63       41.56      8.80 o 
   7   5  20       13.78       10.15      8.54 o 
 -12   6  20        7.10       12.16      9.07 o 
 -10   6  20        0.22       -7.02      7.02 o 
  -8   6  20       75.73       62.89     11.88 o 
  -6   6  20       66.24       70.94     11.72 o 
  -4   6  20       43.16       44.45      5.49 o 
  -2   6  20       63.19       64.07      8.82 o 
   0   6  20        0.31       -6.13      6.13 o 
   2   6  20        2.43       -6.15      6.15 o 
   4   6  20       18.82       22.78      8.39 o 
   6   6  20        3.51       -2.08      7.93 o 
   8   6  20       37.78       52.28     16.49 o 
 -11   7  20       16.05       15.91      8.93 o 
  -9   7  20       40.57       43.65      9.41 o 
  -7   7  20       23.92       38.30      8.25 o 
  -5   7  20       81.78       91.33      8.85 o 
  -3   7  20       20.78       22.96      7.77 o 
  -1   7  20        4.56        1.32      6.57 o 
   1   7  20       21.50       13.86      7.88 o 
   3   7  20        0.19       -3.81      7.34 o 
   5   7  20       76.82       87.04     11.67 o 
   7   7  20       23.89       50.62     16.39 o 
 -10   8  20        1.04       -7.84      7.84 o 
  -8   8  20       76.05       91.29     10.96 o 
  -6   8  20        7.46       10.20      7.78 o 
  -4   8  20       65.48       82.98     16.28 o 
  -2   8  20      183.47      175.50     19.92 o 
   0   8  20       42.15       42.73     12.76 o 
   2   8  20      187.69      228.94     16.14 o 
   4   8  20        5.67       26.14     14.83 o 
   6   8  20       47.44       67.21     19.29 o 
  -9   9  20       13.58       14.24      8.77 o 
  -7   9  20       29.59       46.57     10.74 o 
  -5   9  20       68.01       81.71      9.19 o 
  -3   9  20        5.51       21.06     13.07 o 
   1   9  20        1.73       -6.02     12.45 o 
   3   9  20       77.46      103.10     20.12 o 
   5   9  20       16.23       25.62     15.45 o 
  -8  10  20       99.49      116.47     12.43 o 
  -6  10  20        7.69        9.22      7.23 o 
  -4  10  20      174.06      191.99     22.40 o 
  -2  10  20       10.03       21.16     14.00 o 
   0  10  20       13.25       23.44     15.25 o 
   2  10  20        1.72       26.55     16.18 o 
  -5  11  20        9.99       16.08     13.90 o 
  -3  11  20        1.63       -4.67     13.38 o 
  -1  11  20       49.93       58.09     18.26 o 
 -13   1  21        0.01        1.09      8.24 o 
 -11   1  21       42.10       33.88     10.06 o 
  -9   1  21        0.97        0.87      6.27 o 
  -7   1  21       85.69       83.13      8.87 o 
  -5   1  21       10.09       12.91      8.71 o 
  -3   1  21      129.48      132.68      7.32 o 
  -1   1  21      432.68      425.68     10.93 o 
   1   1  21        2.08       -1.35      3.25 o 
   3   1  21      240.91      225.99      7.85 o 
   5   1  21        1.65       -1.23      3.44 o 
   7   1  21       26.71       19.91      4.61 o 
   9   1  21        9.69       21.29      8.50 o 
 -14   2  21       25.83        5.93      9.31 o 
 -12   2  21        2.19      -15.56     15.56 o 
 -10   2  21        7.52       -3.03      6.89 o 
  -8   2  21        0.35       -1.34      6.01 o 
  -6   2  21      111.16      119.72      9.76 o 
  -4   2  21        2.28       -1.87      4.01 o 
  -2   2  21      380.20      378.61     12.24 o 
   0   2  21       46.71       50.25      4.16 o 
   2   2  21       37.32       42.34      4.00 o 
   4   2  21        0.66        4.14      3.26 o 
   6   2  21       14.72       25.62      4.45 o 
   8   2  21        2.05       -2.01      6.91 o 
 -13   3  21        4.13       15.93     14.37 o 
 -11   3  21       29.42       32.53      8.93 o 
  -9   3  21       19.66       23.77      7.62 o 
  -7   3  21       81.64       74.78      8.86 o 
  -5   3  21       33.95       39.05      6.73 o 
  -3   3  21       27.65       25.58      4.72 o 
  -1   3  21       12.21        8.75      2.98 o 
   1   3  21       68.48       74.60      4.58 o 
   3   3  21       41.16       60.86      8.05 o 
   5   3  21       28.87       23.24      4.96 o 
   7   3  21        6.51        1.23     13.07 o 
   9   3  21       36.51       43.77     15.14 o 
 -12   4  21       23.69       16.47      9.20 o 
 -10   4  21       41.78       47.34      9.19 o 
  -8   4  21      106.17       95.82     10.05 o 
  -6   4  21      371.29      370.54     16.45 o 
  -4   4  21        7.51        4.12      4.29 o 
  -2   4  21       78.13       89.67      4.85 o 
   0   4  21       20.90       13.77      6.24 o 
   2   4  21        3.38       -1.52      5.83 o 
   4   4  21       68.05       67.21      9.23 o 
   6   4  21        3.90        4.00      4.64 o 
   8   4  21        0.89       14.83     13.38 o 
 -13   5  21        3.75        0.39      9.02 o 
 -11   5  21        0.05       -2.86      8.18 o 
  -9   5  21       17.33       16.15      7.73 o 
  -7   5  21        0.51       -4.18      5.93 o 
  -5   5  21        0.68        1.85      5.55 o 
  -3   5  21        0.02       -1.15      3.68 o 
  -1   5  21       25.27       21.32      6.84 o 
   1   5  21        6.40        7.01      7.26 o 
   3   5  21        8.85       10.27      9.80 o 
   5   5  21        3.63        9.94      9.96 o 
   7   5  21        3.76       23.13     13.69 o 
 -12   6  21       14.18       11.90      8.82 o 
 -10   6  21       10.54        9.60      8.03 o 
  -8   6  21       31.16       43.40      8.45 o 
  -6   6  21        6.82        1.09      6.10 o 
  -4   6  21        2.13        1.65      4.33 o 
  -2   6  21       58.36       67.15     17.43 o 
   0   6  21        0.33       -2.81      6.30 o 
   2   6  21       22.81       17.24      7.84 o 
   4   6  21        0.00        0.63      7.47 o 
   6   6  21        5.62        2.28     14.83 o 
 -11   7  21        0.18       -7.41      7.94 o 
  -9   7  21       27.36       37.66      9.28 o 
  -7   7  21       23.08       22.13      7.71 o 
  -5   7  21        0.15       -3.05      5.53 o 
  -3   7  21       18.04        7.97      7.32 o 
  -1   7  21        0.45       -6.87      8.14 o 
   1   7  21        0.17       -7.36      7.36 o 
   3   7  21        0.01       -1.51      8.35 o 
   5   7  21       51.06       83.51     11.80 o 
 -10   8  21        7.03       -3.43      8.42 o 
  -8   8  21       27.01       32.71      9.06 o 
  -6   8  21       10.83       21.09      7.65 o 
  -4   8  21       41.14       43.15     14.52 o 
  -2   8  21       54.28       64.10     15.35 o 
   0   8  21       12.37        1.76     13.07 o 
   2   8  21       14.15       22.72     15.04 o 
   4   8  21       39.69       26.45     16.18 o 
  -9   9  21       57.54       58.71     10.82 o 
  -7   9  21        3.86       -1.81      7.35 o 
  -5   9  21       86.08       54.87     15.77 o 
  -3   9  21        0.57       18.98     12.97 o 
   1   9  21       17.32       13.48     13.90 o 
   3   9  21        3.10       10.27     15.45 o 
  -6  10  21        1.30       -4.67     12.55 o 
  -4  10  21       14.18       15.04     13.28 o 
   0  10  21        0.22        1.35     13.69 o 
   2  10  21        3.15      -14.31     14.31 o 
 -14   0  22        9.66        4.36     14.31 o 
 -12   0  22        7.36       13.07     11.51 o 
 -10   0  22        9.10       -6.95      9.85 o 
  -8   0  22       78.61       83.19     13.28 o 
  -6   0  22       55.92       46.47     10.68 o 
  -4   0  22      164.86      146.77     14.42 o 
  -2   0  22      236.91      229.72     27.07 o 
   0   0  22       27.92       29.74      5.58 o 
   2   0  22       60.33       72.62     14.52 o 
   4   0  22       93.33       80.57     14.00 o 
   6   0  22       59.30       68.31      8.08 o 
   8   0  22       48.89       64.93     13.38 o 
 -13   1  22       31.80       21.30     20.02 o 
 -11   1  22       12.81       10.01     10.89 o 
  -9   1  22       56.27       73.51      9.38 o 
  -7   1  22       13.85        9.66      6.05 o 
  -5   1  22       29.02       32.15     10.99 o 
  -3   1  22       36.49       29.02      5.00 o 
  -1   1  22        0.90        4.95      3.29 o 
   1   1  22      115.30      101.46      7.93 o 
   3   1  22        1.23       -0.84      3.21 o 
   5   1  22       32.66       30.98      4.53 o 
   7   1  22       12.69       17.97      7.45 o 
 -12   2  22       19.34       12.01      8.66 o 
 -10   2  22       84.88       67.67      9.94 o 
  -8   2  22        5.48        7.73      6.70 o 
  -6   2  22       79.79      114.90      9.67 o 
  -4   2  22       19.49       19.18      5.89 o 
  -2   2  22        0.00       -0.21      3.92 o 
   0   2  22        2.80       -3.13      3.13 o 
   2   2  22       10.14        9.01      3.30 o 
   4   2  22        1.33        0.66      3.42 o 
   6   2  22       73.46       90.82      7.55 o 
   8   2  22       42.08       34.77      8.56 o 
 -13   3  22       40.74       44.48     10.57 o 
 -11   3  22        0.01        2.28      7.96 o 
  -9   3  22       31.76       35.99      8.43 o 
  -7   3  22        2.22       -5.60      5.60 o 
  -5   3  22       70.71       63.77      7.72 o 
  -3   3  22       17.64       17.38      4.67 o 
  -1   3  22       80.58       84.15      6.12 o 
   1   3  22       62.66       77.54     10.58 o 
   3   3  22        0.40       -3.23      3.72 o 
   5   3  22      206.82      251.54     10.67 o 
   7   3  22        0.47       16.39     11.72 o 
 -12   4  22       19.17       32.87      9.86 o 
 -10   4  22       27.16       29.42      8.92 o 
  -8   4  22        6.15        4.79      6.73 o 
  -6   4  22      147.43      135.99     12.45 o 
  -4   4  22       55.23       56.76      5.94 o 
  -2   4  22        5.07        0.47      4.12 o 
   0   4  22       16.14       18.48     13.17 o 
   2   4  22        0.05       -5.61      5.61 o 
   4   4  22        0.17       -0.67      3.99 o 
   6   4  22       37.77       78.93     15.77 o 
 -11   5  22       27.61       22.07      9.29 o 
  -9   5  22        0.24       -6.70      6.70 o 
  -7   5  22       60.57       69.98      9.01 o 
  -5   5  22       79.08       69.59      8.02 o 
  -3   5  22        0.53       -3.78      3.78 o 
  -1   5  22        2.27        1.12     17.11 o 
   1   5  22       11.81        6.24      6.97 o 
   3   5  22       31.12       26.40     11.88 o 
   5   5  22       22.14       28.85      8.93 o 
   7   5  22        4.06       22.72     13.69 o 
 -12   6  22       13.48       29.04     13.48 o 
 -10   6  22       19.43       17.96      8.92 o 
  -8   6  22       65.68       71.72     20.49 o 
  -6   6  22       35.62       35.57      8.76 o 
  -4   6  22       69.63       70.93      6.57 o 
  -2   6  22        6.81        4.24      8.92 o 
   0   6  22       89.60       81.42     13.80 o 
   2   6  22        7.45        4.81      7.66 o 
   4   6  22       97.75      124.32     12.74 o 
   6   6  22       38.62       39.62     15.45 o 
 -11   7  22        6.62        7.42      9.07 o 
  -9   7  22       25.49       21.87      8.90 o 
  -7   7  22        4.64       -5.09      7.47 o 
  -5   7  22       12.73       12.99      6.42 o 
  -3   7  22        0.12        0.84      7.68 o 
  -1   7  22        0.39       -7.32      7.32 o 
   1   7  22        6.96        2.27      7.58 o 
   3   7  22        2.14       -1.37      8.02 o 
   5   7  22        1.28       11.82     13.59 o 
  -8   8  22        1.31      -11.05     11.05 o 
  -6   8  22       31.34       24.46      7.80 o 
  -4   8  22        5.30        0.93     11.82 o 
  -2   8  22       16.70        4.46     12.34 o 
   0   8  22        5.24        1.66     13.38 o 
   2   8  22        0.24        2.39     13.90 o 
   4   8  22        7.26       11.72     15.25 o 
  -7   9  22       17.31        8.41      7.86 o 
  -5   9  22       12.73        7.78     13.17 o 
  -3   9  22       42.06       43.15     15.77 o 
   1   9  22        9.65        9.85     15.14 o 
  -4  10  22       32.49       25.72     15.04 o 
   0  10  22       52.08       45.02     18.15 o 
 -13   1  23        0.50      -12.40     12.40 o 
 -11   1  23        9.06        7.12      7.66 o 
  -9   1  23        0.10        0.45      6.56 o 
  -7   1  23       15.72       11.27      6.54 o 
  -5   1  23        8.23       13.73      6.19 o 
  -3   1  23       74.88       67.09      6.19 o 
  -1   1  23        2.36        0.21      3.30 o 
   1   1  23       43.16       37.60      4.20 o 
   3   1  23       28.83       37.36      6.71 o 
   5   1  23       14.46       14.21      4.26 o 
   7   1  23       28.90       34.03      7.99 o 
 -12   2  23        1.25        7.23     20.43 o 
 -10   2  23       50.50       32.81      8.67 o 
  -8   2  23        1.43       -4.03      6.26 o 
  -6   2  23      139.82      136.32     10.44 o 
  -4   2  23       91.76      106.90      8.98 o 
  -2   2  23       58.42       65.21      6.03 o 
   0   2  23        8.35       -3.06      3.81 o 
   2   2  23       53.11       75.14      6.80 o 
   4   2  23       83.32       99.63      5.91 o 
   6   2  23      128.31      191.48     19.09 o 
 -13   3  23       29.76       33.71     19.97 o 
 -11   3  23       51.00       51.26     10.31 o 
  -9   3  23        3.39        1.82      7.11 o 
  -7   3  23       78.99       88.77      9.50 o 
  -5   3  23       55.64       39.30      7.05 o 
  -3   3  23        0.12        6.65      4.34 o 
  -1   3  23        1.57       -3.91      3.91 o 
   1   3  23       18.11       26.09      4.63 o 
   3   3  23       17.16       14.71      4.70 o 
   5   3  23       52.67       70.04      9.67 o 
   7   3  23       61.93      125.61     18.05 o 
 -12   4  23       26.60       28.97      9.79 o 
 -10   4  23       56.30       54.09     13.59 o 
  -8   4  23        6.26        7.63      7.16 o 
  -6   4  23      131.30      152.64     11.45 o 
  -4   4  23        0.13       -4.33      4.33 o 
  -2   4  23      161.49      206.98      9.22 o 
   0   4  23       58.57       87.14      9.91 o 
   2   4  23      283.55      314.30     16.41 o 
   4   4  23       77.39      107.72     11.36 o 
   6   4  23       86.67      103.00     17.32 o 
 -11   5  23        3.89        1.95      8.49 o 
  -9   5  23        3.74        7.40      7.74 o 
  -7   5  23       30.41       31.61      8.12 o 
  -5   5  23       43.19       52.98      9.75 o 
  -3   5  23      133.92      134.97     11.65 o 
  -1   5  23      138.75      161.42     12.58 o 
   1   5  23      163.31      191.00     13.71 o 
   3   5  23       38.35       58.47     18.05 o 
   5   5  23       74.06       89.51     16.70 o 
 -10   6  23        2.25       -1.04     15.82 o 
  -8   6  23       11.94       13.55      7.92 o 
  -6   6  23        2.43       -3.92      7.16 o 
  -4   6  23        8.44       11.89     10.63 o 
  -2   6  23       43.86       71.32     10.12 o 
   0   6  23        7.41        6.85      9.75 o 
   2   6  23      108.98      138.12     13.03 o 
   4   6  23       93.26      122.58     14.05 o 
  -9   7  23        4.99        8.04      8.30 o 
  -7   7  23        0.12       -5.02     15.09 o 
  -5   7  23        0.41        7.36     12.24 o 
  -3   7  23        0.32       -7.07      7.34 o 
  -1   7  23        0.06       -7.57      7.57 o 
   1   7  23        0.40        2.91     12.19 o 
   3   7  23       13.16       -1.71      8.67 o 
  -8   8  23       14.18       18.45      8.61 o 
  -6   8  23        1.78       23.65     14.42 o 
  -4   8  23        4.55       -2.90     11.41 o 
  -2   8  23       33.04       35.37     14.63 o 
   0   8  23        0.00        2.28     14.11 o 
   2   8  23      110.09      150.61     22.30 o 
  -5   9  23       19.03       25.83     14.52 o 
  -3   9  23        6.54       11.72     13.90 o 
  -1   9  23       22.05       42.53     16.91 o 
   1   9  23       18.98       16.80     15.45 o 
 -12   0  24       12.13        7.99     12.34 o 
 -10   0  24       18.15       24.27     11.62 o 
  -8   0  24        0.23        3.32      9.34 o 
  -6   0  24       38.68       36.10     10.99 o 
  -4   0  24      156.66      204.75     17.32 o 
  -2   0  24        4.67       -2.24      5.08 o 
   0   0  24       60.02       83.58     21.83 o 
   2   0  24        1.14       -1.06      4.98 o 
   4   0  24       10.04        0.21      7.99 o 
   6   0  24       85.16      129.45     15.66 o 
 -11   1  24        5.61        9.65      8.28 o 
  -9   1  24        4.26       -1.28      6.98 o 
  -7   1  24        6.16       -3.96      6.08 o 
  -5   1  24        8.77        8.18      6.16 o 
  -3   1  24        2.96        0.86      4.38 o 
  -1   1  24       11.09       13.24      7.16 o 
   1   1  24        2.97        4.26      3.43 o 
   3   1  24       36.83       44.16      4.77 o 
   5   1  24        5.80       11.21      6.63 o 
 -12   2  24       20.27       21.48      9.23 o 
 -10   2  24        0.61       -2.30      8.92 o 
  -8   2  24       23.92       12.90      7.56 o 
  -6   2  24       18.03       17.94      9.39 o 
  -4   2  24       49.58       47.00      7.23 o 
  -2   2  24        2.37        2.70      4.45 o 
   0   2  24        0.32       -3.03      3.03 o 
   2   2  24        3.56        6.14      4.44 o 
   4   2  24       15.97       38.48     11.82 o 
   6   2  24        2.61        8.40     11.20 o 
 -11   3  24        1.09        7.81      8.62 o 
  -9   3  24       21.90       25.81      8.21 o 
  -7   3  24        0.04       -6.08      6.08 o 
  -5   3  24      107.59      107.66      9.62 o 
  -3   3  24       39.34       36.22      5.66 o 
  -1   3  24       53.99       48.70      5.84 o 
   1   3  24        6.94        5.54      4.27 o 
   3   3  24       76.82       85.33     10.57 o 
   5   3  24        1.39       -2.59     10.99 o 
 -10   4  24        4.33        5.76      8.54 o 
  -8   4  24        7.48       11.06      7.38 o 
  -6   4  24        7.66       13.89      7.78 o 
  -4   4  24       70.26       90.42      7.44 o 
  -2   4  24       33.64       34.91      8.41 o 
   0   4  24      224.68      252.47     20.33 o 
   2   4  24      129.25      179.14     13.31 o 
   4   4  24       64.43       56.12     15.25 o 
 -11   5  24       14.61       14.30      8.99 o 
  -9   5  24        5.20       -0.52     11.67 o 
  -7   5  24        1.42        1.72      7.20 o 
  -5   5  24        2.53       -5.71      7.52 o 
  -3   5  24       15.44       10.70     10.89 o 
  -1   5  24        0.04        1.91      7.35 o 
   1   5  24       79.81      109.88     11.70 o 
   3   5  24       53.09       97.69     33.50 o 
   5   5  24       37.62       66.28     16.18 o 
 -10   6  24       43.00       31.16      9.54 o 
  -8   6  24        0.67       -1.83      7.33 o 
  -6   6  24       35.74       34.04      7.80 o 
  -4   6  24        0.29       -6.43     12.29 o 
  -2   6  24        0.32       -7.34     11.31 o 
   0   6  24       16.91       19.29     11.72 o 
   2   6  24        3.67       -7.73      7.95 o 
   4   6  24        2.19       13.38     13.59 o 
  -9   7  24        0.10       -7.82      7.82 o 
  -7   7  24        0.89       -6.75      6.75 o 
  -5   7  24        7.46       18.67     13.17 o 
  -3   7  24       50.68       37.55     29.04 o 
  -1   7  24        0.73        3.04      8.20 o 
   1   7  24        2.54       -2.03      7.91 o 
   3   7  24        0.23      -10.48     13.17 o 
  -6   8  24        4.20        0.31     12.65 o 
  -4   8  24        0.87       -3.22     12.76 o 
  -2   8  24        1.87        1.76     13.59 o 
   0   8  24        2.00       -3.84     13.90 o 
 -11   1  25        2.55        6.90     10.68 o 
  -9   1  25       27.93       24.37      9.02 o 
  -7   1  25        0.71       -1.18      6.60 o 
  -5   1  25      100.43      105.72      9.73 o 
  -3   1  25       12.91        7.96      4.94 o 
  -1   1  25       13.53        8.58      3.99 o 
   1   1  25        4.05        1.60      3.70 o 
   3   1  25       13.50       10.97      6.27 o 
   5   1  25        2.11        0.41     10.17 o 
 -10   2  25       31.30       21.64      9.00 o 
  -8   2  25        5.35       -5.75      6.70 o 
  -6   2  25       12.15       15.84      7.25 o 
  -4   2  25        1.87        6.28      8.40 o 
  -2   2  25        1.24       -1.98      4.47 o 
   0   2  25        0.97       -2.79      3.64 o 
   2   2  25       32.19       43.31      5.78 o 
   4   2  25       20.57       26.14     11.41 o 
 -11   3  25        6.99        5.30     11.72 o 
  -9   3  25      143.59      155.13     13.02 o 
  -7   3  25       37.49       42.34      8.71 o 
  -5   3  25      112.35      153.41     11.63 o 
  -3   3  25        7.00       12.45     11.34 o 
  -1   3  25       64.90       75.90     23.34 o 
   1   3  25      144.74      172.93      8.86 o 
   3   3  25       37.97       63.06     13.90 o 
   5   3  25       56.82       79.66     15.35 o 
 -10   4  25        0.91        1.46      8.04 o 
  -8   4  25       56.87       67.30     10.37 o 
  -6   4  25      162.87      204.61     13.28 o 
  -4   4  25      156.99      191.86     10.23 o 
  -2   4  25      287.05      368.28     18.39 o 
   0   4  25       34.73       29.04     11.31 o 
   2   4  25      127.12      173.74     20.02 o 
   4   4  25       20.53       39.10     14.21 o 
  -9   5  25       86.66       98.57     11.76 o 
  -7   5  25        5.56        6.48      8.76 o 
  -5   5  25      309.19      374.67     17.02 o 
  -3   5  25       71.01       89.85     11.23 o 
  -1   5  25      290.92      377.65     19.61 o 
   1   5  25      210.01      252.93     16.27 o 
   3   5  25      105.28      142.62     20.12 o 
  -8   6  25       50.70       46.49      9.48 o 
  -6   6  25       11.60        6.64     13.07 o 
  -4   6  25        3.50       -2.22      8.03 o 
  -2   6  25       80.32       88.79     11.54 o 
   0   6  25        5.30       10.07      8.59 o 
   2   6  25       25.37       18.05     14.52 o 
  -7   7  25        8.92       19.40     14.42 o 
  -5   7  25       33.97       35.16     15.14 o 
  -3   7  25        2.81       -5.34      9.02 o 
  -1   7  25       35.63       13.59     12.76 o 
   1   7  25       14.52        0.10     12.97 o 
  -4   8  25       18.82       24.79     15.25 o 
 -10   0  26       43.59       61.09     14.73 o 
  -8   0  26        8.26        7.57     10.48 o 
  -6   0  26        6.56       19.50     10.68 o 
  -4   0  26        1.52        5.08      8.92 o 
  -2   0  26        8.01       -1.15      5.53 o 
   0   0  26        1.95       -4.00      7.26 o 
   2   0  26       15.56       31.64     10.27 o 
   4   0  26       79.40      105.80     13.59 o 
 -11   1  26        8.35       19.21      8.86 o 
  -9   1  26        5.09        3.05      7.84 o 
  -7   1  26       26.96       48.24      8.76 o 
  -5   1  26        5.81        0.05      7.57 o 
  -3   1  26        3.74       20.24      6.64 o 
  -1   1  26        0.82       -3.83      3.83 o 
   1   1  26       34.55       48.90      7.50 o 
   3   1  26        0.11       17.53      9.85 o 
 -10   2  26       13.64       18.58      8.56 o 
  -8   2  26       49.64       69.54     10.03 o 
  -6   2  26        0.30       -3.69      8.45 o 
  -4   2  26       64.19       87.66      9.26 o 
  -2   2  26       15.19        5.13      6.51 o 
   0   2  26        9.21        2.42      5.91 o 
   2   2  26        6.11        4.25     10.68 o 
   4   2  26        0.00       -4.46     10.89 o 
  -9   3  26        2.35        9.53      8.24 o 
  -7   3  26       55.46       84.26     10.22 o 
  -5   3  26        7.09       11.45      6.75 o 
  -3   3  26       56.40       69.07      7.10 o 
  -1   3  26        1.86        4.50      7.88 o 
   1   3  26       44.52       60.78     13.59 o 
   3   3  26       85.11      120.53     17.53 o 
  -8   4  26       60.62       59.96      9.78 o 
  -6   4  26        0.14        6.49      7.06 o 
  -4   4  26       28.49       42.32     14.52 o 
  -2   4  26       36.49       60.77     21.21 o 
   0   4  26       12.64       11.10     12.24 o 
   2   4  26       47.24       74.37     16.08 o 
  -9   5  26       45.16       42.01     12.34 o 
  -7   5  26        2.48        0.64      7.02 o 
  -5   5  26        5.77        4.77     11.93 o 
  -3   5  26       42.33       56.89     10.26 o 
  -1   5  26        0.65        4.15     12.97 o 
   1   5  26       18.97       31.95     14.21 o 
  -6   6  26       13.96        8.19     13.80 o 
  -4   6  26       39.50       25.00      9.61 o 
  -2   6  26        3.55        8.30     12.55 o 
   0   6  26       11.52        4.67     13.28 o 
  -3   7  26        0.44       -1.45     13.38 o 
  -9   1  27       13.07        9.81      8.36 o 
  -7   1  27        2.75       -3.45      6.96 o 
  -5   1  27       17.83       31.98      7.93 o 
  -3   1  27        0.00       -5.04      6.38 o 
  -1   1  27      120.63      163.57     18.05 o 
   1   1  27        2.66       11.62     10.27 o 
   3   1  27      266.19      371.54     25.00 o 
  -8   2  27       22.66       28.26     12.50 o 
  -6   2  27        6.04       -4.50      6.70 o 
  -4   2  27       10.15       12.44      7.08 o 
  -2   2  27        1.09       -3.55      6.43 o 
   0   2  27       42.79       83.81     14.63 o 
   2   2  27        0.23        7.57     11.41 o 
  -9   3  27        1.00       -0.93      7.62 o 
  -7   3  27        4.90       -5.48      7.24 o 
  -5   3  27        0.70       -2.41      6.58 o 
  -3   3  27        6.13       -6.43     10.79 o 
  -1   3  27       16.43       -1.35     12.03 o 
   1   3  27        0.35        1.66     11.62 o 
  -8   4  27       13.47       14.18      8.20 o 
  -6   4  27       24.90       32.33      8.30 o 
  -4   4  27        9.47       -2.49     11.10 o 
  -2   4  27       45.29       67.42     15.25 o 
   0   4  27        2.88       -6.53     10.68 o 
  -7   5  27        0.14        5.99      7.42 o 
  -5   5  27       21.78       16.08     13.28 o 
  -3   5  27        2.68       -6.22     11.62 o 
  -8   0  28       50.27       42.22     14.00 o 
  -6   0  28       54.52       67.32     14.52 o 
  -4   0  28      444.56      595.17     33.40 o 
  -2   0  28      172.57      253.09     22.09 o 
   0   0  28      450.97      556.48     30.08 o 
  -7   1  28      105.65      115.57     12.06 o 
  -5   1  28        0.99       -8.19      8.19 o 
  -3   1  28      185.07      232.54     14.75 o 
   1   1  28      150.39      213.26     20.23 o 
  -8   2  28        1.12       -4.25      8.13 o 
  -6   2  28       12.67       14.21      7.95 o 
  -4   2  28       21.27       23.84      8.12 o 
  -2   2  28        0.58      -10.58     10.58 o 
   0   2  28      131.37      189.92     19.40 o 
  -7   3  28       12.80       10.46      8.22 o 
  -5   3  28       26.99       41.60      8.67 o 
  -3   3  28       11.01       -4.88     10.79 o 
  -6   4  28        5.38        2.59     11.62 o 
  -4   4  28        0.18       10.89     11.93 o 
  -2   4  28        4.62        3.42     12.14 o 
  -5   1  29       17.29       29.31     10.89 o 
  -3   1  29       11.02       -1.88      8.39 o 
  -4   2  29        9.69       13.82     12.03 o 
                                                 
